# Supplementary material for: Screening of disease-related biomarkers related to neuropathic pain (NP) after spinal cord injury (SCI)
Source: Hum Genomics. 2021 Jan 25;15:5. doi: 10.1186/s40246-021-00303-w (PMC7831171; doi:10.1186/s40246-021-00303-w)
Supplement: Supplementary file 3 — Additional file 3:. Supplementary Table 1.Patient sample details. Supplementary Table 2. The normalized expression values. Supplementary Table 3. A list of significant differentially expressed RNAs. Supplementary Table 4. The distribution of significant differentially expressed RNAs in each module. Supplementary Table 5. A co-expression network of lncRNA-mRNA was constructed by retaining a ligation pair with a PCC above 0.4. Supplementary Table 6. In the CTD database, ‘neuropathic pain’ was used as a keyword to search for the KEGG pathway directly related to neuropathic pain. A total of 84 KEGG pathways as listed. [file 40246_2021_303_MOESM3_ESM.xlsx]

## Sheet: Supplementary Table 1
Supplementary Table 1.Patient sample details.
Source Name	Comment [Sample_title]	Characteristics [classification]	Characteristics [patient group]	Protocol REF	FactorValue [patient group]
GSM1712196 1	c24 human, patient without pain	no pain	C	P-GSE69901-2	C
GSM1712195 1	c23 human, patient without pain	no pain	C	P-GSE69901-2	C
GSM1712194 1	c19 human, patient without pain	no pain	C	P-GSE69901-2	C
GSM1712193 1	c18 human, patient without pain	no pain	C	P-GSE69901-2	C
GSM1712192 1	c17 human, patient without pain	no pain	C	P-GSE69901-2	C
GSM1712191 1	c16 human, patient without pain	no pain	C	P-GSE69901-2	C
GSM1712190 1	c15 human, patient without pain	no pain	C	P-GSE69901-2	C
GSM1712189 1	c14 human, patient without pain	no pain	C	P-GSE69901-2	C
GSM1712188 1	c13 human, patient without pain	no pain	C	P-GSE69901-2	C
GSM1712187 1	c12 human, patient without pain	no pain	C	P-GSE69901-2	C
GSM1712186 1	c11 human, patient without pain	no pain	C	P-GSE69901-2	C
GSM1712185 1	c8 human, patient without pain	no pain	C	P-GSE69901-2	C
GSM1712184 1	c2 human, patient without pain	no pain	C	P-GSE69901-2	C
GSM1712183 1	a29 human, patient with pain	intractable neuropthic pain	A	P-GSE69901-2	A
GSM1712182 1	a28 human, patient with pain	intractable neuropthic pain	A	P-GSE69901-2	A
GSM1712181 1	a27 human, patient with pain	intractable neuropthic pain	A	P-GSE69901-2	A
GSM1712180 1	a26 human, patient with pain	intractable neuropthic pain	A	P-GSE69901-2	A
GSM1712179 1	a25 human, patient with pain	intractable neuropthic pain	A	P-GSE69901-2	A
GSM1712178 1	a22 human, patient with pain	intractable neuropthic pain	A	P-GSE69901-2	A
GSM1712177 1	a21 human, patient with pain	intractable neuropthic pain	A	P-GSE69901-2	A
GSM1712176 1	a20 human, patient with pain	intractable neuropthic pain	A	P-GSE69901-2	A
GSM1712175 1	a9 human, patient with pain	intractable neuropthic pain	A	P-GSE69901-2	A
GSM1712174 1	a4 human, patient with pain	intractable neuropthic pain	A	P-GSE69901-2	A
GSM1712173 1	a3 human, patient with pain	intractable neuropthic pain	A	P-GSE69901-2	A
GSM1712172 1	a1 human, patient with pain	intractable neuropthic pain	A	P-GSE69901-2	A

## Sheet: Supplementary Table 2
Supplementary Table 2. The normalized expression values.
ID	Symbol	Type	GSM1712172	GSM1712173	GSM1712174	GSM1712175	GSM1712176	GSM1712177	GSM1712178	GSM1712179	GSM1712180	GSM1712181	GSM1712182	GSM1712183	GSM1712184	GSM1712185	GSM1712186	GSM1712187	GSM1712188	GSM1712189	GSM1712190	GSM1712191	GSM1712192	GSM1712193	GSM1712194	GSM1712195	GSM1712196
11715108_x_at	LINC01098	lncRNA	3.5594	3.63062	3.65445	3.78835	3.52562	3.4971	3.66815	3.76706	3.61982	3.63997	3.7269	3.65279	3.45636	3.65127	3.40868	3.62989	3.75573	3.61982	3.65814	3.77009	3.47067	3.39802	3.6976	3.72282	3.63603
11715483_s_at	ADAMTSL4-AS1	lncRNA	13.6547	13.6605	13.8877	13.0382	12.9114	13.4122	13.3226	13.3491	13.8084	13.4636	13.4636	13.4538	13.5814	13.8825	13.6917	13.4803	13.3528	13.5858	13.3516	13.3924	13.4816	13.133	13.2977	13.6024	13.4651
11718156_a_at	ZFHX2-AS1	lncRNA	5.97614	5.71529	5.77454	6.3027	5.95386	5.70544	6.1289	5.79212	5.72674	5.9088	6.02774	6.11913	5.92866	6.11063	6.05235	6.11159	5.87405	5.96601	6.15861	6.10228	5.98353	6.3582	6.19185	5.98942	5.89675
11718777_at	PRNCR1	lncRNA	9.67169	9.92259	9.63723	9.07794	9.84403	9.33178	9.51652	9.82146	9.75789	9.85842	9.89733	9.6365	9.81463	9.69905	9.8181	9.76649	9.74268	9.74261	9.82997	9.8358	9.94181	9.79231	9.79372	9.39159	9.77755
11720413_at	ARRDC1-AS1	lncRNA	7.06445	7.30938	7.07825	7.35698	7.5542	7.1013	7.23145	7.37388	7.86034	7.17676	7.40134	7.37006	7.22071	7.06732	7.35529	7.29217	7.28131	7.23748	7.59347	7.24761	7.4886	7.46001	7.24882	7.16165	7.29137
11720922_a_at	HCP5	lncRNA	10.2154	10.3493	9.75911	9.83289	10.0498	10.5197	10.3446	9.38023	10.24	9.03787	9.13749	9.3459	9.98142	10.1867	10.6038	9.45602	9.70928	9.95959	10.108	10.2158	10.0806	9.84113	9.83838	10.8946	9.82399
11721884_s_at	LINC00431	lncRNA	5.97837	5.98027	6.20953	5.90556	6.27838	6.078	5.79842	6.07379	6.51015	6.1355	6.09895	6.17354	6.52289	6.14072	6.25036	5.9164	6.01976	6.26811	6.00584	5.87212	6.28213	6.02599	6.07379	5.70794	6.05983
11726878_s_at	ZNF436-AS1	lncRNA	5.7915	5.79223	5.90385	6.22802	5.72174	5.51182	5.75348	5.68771	5.79032	5.8936	5.99253	5.56559	5.96937	5.87961	5.74653	5.7668	5.5212	5.73407	5.9217	5.52377	5.74653	5.75974	5.74028	5.7088	5.70936
11727073_a_at	PLAC4	lncRNA	3.62125	3.86954	3.85158	3.99594	3.65693	3.7353	3.68721	3.7785	3.78911	3.84122	3.73786	3.76256	3.84352	3.78897	3.89138	3.68489	3.69215	3.81147	3.71582	3.65655	3.61784	3.73113	3.64848	4.04096	3.77945
11728045_at	EXOC3-AS1	lncRNA	6.16139	6.34351	6.21951	6.44756	6.4455	6.12521	6.34052	6.3209	6.29257	6.41771	6.4587	6.41372	6.2235	6.29478	6.01151	6.4943	6.23786	6.3919	6.45975	6.27822	6.34851	6.44286	6.44645	6.28515	6.40729
11729092_s_at	IGF2-AS	lncRNA	5.61356	4.98815	5.30605	5.28463	5.23819	5.12061	4.99511	5.12061	5.13473	4.89655	5.3323	5.07429	5.17443	5.14904	4.72238	5.36904	4.88732	4.94796	5.15947	4.76792	5.11599	5.12061	5.23776	5.1975	5.05037
11729567_a_at	LINC00922	lncRNA	2.86122	2.81378	2.87086	2.90069	2.90528	2.89408	2.92928	2.85603	2.9562	2.84787	2.88539	3.00691	2.90367	2.9361	2.93802	2.83726	3.0728	2.97302	2.976	2.8197	3.04415	2.93087	2.97351	2.86665	2.81274
11731850_a_at	EAF1-AS1	lncRNA	4.5056	4.40753	4.58145	4.34401	4.37798	4.19831	4.32045	4.39073	4.34401	4.34401	4.2988	4.4498	4.28306	4.47494	4.28072	4.34401	4.44465	4.50271	4.15852	4.59505	3.92833	3.98973	4.38612	4.28468	4.73334
11732505_a_at	TP73-AS1	lncRNA	5.79951	6.01459	5.63318	6.02173	5.77837	5.548	5.42531	5.6405	5.95882	5.66759	5.878	5.54343	5.72813	5.71433	5.75278	5.65321	5.81329	5.51416	6.00839	5.49413	6.08985	5.90847	5.70107	5.64146	5.63999
11732782_at	DSCR4	lncRNA	4.22409	4.33118	4.57019	4.58086	4.2558	4.32045	4.1469	4.3992	4.44229	4.16147	4.31806	4.5846	4.33168	4.12777	4.50716	4.24183	4.20093	4.45338	4.26031	4.46793	4.21742	4.32524	4.54513	4.33118	4.08238
11732836_at	LINC01587	lncRNA	4.83137	4.73897	4.70262	4.84629	4.50121	4.80174	4.55352	4.78434	4.64416	4.59207	4.96272	4.98728	4.82701	4.55104	4.7654	4.55989	4.65141	4.77284	4.53216	4.55119	4.47741	4.57766	4.71472	4.62911	4.80342
11732860_at	LINC00518	lncRNA	3.44175	3.34484	3.53939	3.97978	3.41359	3.64928	3.42441	3.56663	3.53883	3.47951	3.37671	3.55504	3.52667	3.50132	3.55663	3.76937	3.53939	3.71095	3.82208	3.75027	3.67912	3.57658	3.46541	3.78403	3.59012
11733591_a_at	SNHG28	lncRNA	4.32745	4.52724	4.41258	3.75172	4.23132	4.31802	3.9779	4.34642	4.40926	4.25994	4.40417	4.35155	4.28464	4.1468	4.29578	4.47145	4.46636	4.5624	4.07186	4.36602	4.52094	4.41896	4.17619	4.26065	4.48451
11734170_at	LINC00632	lncRNA	4.14392	3.58223	3.70485	4.0822	3.77899	3.56346	3.72509	3.91713	3.87053	3.72284	4.06481	3.81077	3.7778	3.78222	3.81077	3.77528	3.62727	3.88946	3.81077	3.68748	3.78385	3.94186	3.77146	3.95446	4.1002
11734332_a_at	LINC01559	lncRNA	4.90731	4.76848	4.81224	5.16874	4.89421	4.98209	4.89421	4.86471	4.63081	4.70254	4.74765	5.02402	4.7408	4.55901	5.19056	4.93587	5.09205	4.89421	4.96878	4.83922	5.085	4.89421	4.68624	4.92583	5.19212
11734480_at	LINC01600	lncRNA	4.3043	3.69686	3.72799	3.75598	3.69814	3.82416	3.75598	3.74221	3.84971	3.59843	3.73061	3.86102	3.86171	3.75437	3.63961	3.75692	3.68192	3.82316	4.03324	3.81619	3.92133	3.71905	3.81162	3.75598	3.70647
11734499_a_at	PARD6G-AS1	lncRNA	5.67306	5.67266	5.79965	5.53629	5.60371	5.50466	5.60623	5.67191	5.50987	5.55908	5.7979	5.6635	5.68178	5.57566	5.3724	5.64078	5.59865	5.60623	5.42863	5.56349	5.47691	5.72638	5.66845	5.56686	5.53193
11734576_at	ASB16-AS1	lncRNA	6.00973	6.30102	5.98622	6.04316	6.19363	6.22278	6.34277	6.34298	5.98089	6.02328	6.2909	6.19474	5.95117	5.80244	6.10277	6.32943	6.27373	6.26938	6.16737	5.9355	6.19914	6.20896	6.27521	6.25887	6.3087
11734617_x_at	HCG9	lncRNA	6.00904	6.22924	5.94953	6.01836	6.11709	5.85901	6.02163	6.10449	5.94127	5.98242	6.07806	6.02163	5.73069	5.91446	5.74451	5.91356	6.12494	6.05903	5.95462	6.02163	6.17254	5.97303	5.95794	6.16078	6.25005
11735074_at	ST20-AS1	lncRNA	7.38798	7.2191	7.52393	7.22063	6.93871	8.05638	7.3918	7.85578	7.12689	7.77651	7.90204	7.04968	7.13199	7.65819	7.3825	7.34975	7.32111	7.16032	7.03811	7.41235	7.30938	6.716	7.80487	7.60824	7.68369
11735232_a_at	STARD7-AS1	lncRNA	5.28873	5.09125	5.21911	5.04356	4.95997	5.11574	5.25013	5.0817	4.82071	4.88834	5.04106	4.91248	5.12516	4.97484	4.90915	5.19344	4.97577	5.01418	4.97348	4.72511	4.99522	5.01418	5.08131	4.88777	4.9071
11735338_at	LINC00482	lncRNA	6.31087	5.99245	5.95008	5.81004	5.70956	5.99292	5.89737	6.11499	5.91253	6.06013	6.14552	6.05655	6.07538	6.15251	6.05655	5.94023	6.05655	6.12685	6.19715	5.89231	5.93801	6.04417	6.05655	6.15689	6.33873
11735602_a_at	TCL6	lncRNA	4.54335	4.11266	4.1842	5.02792	4.14352	3.8364	3.91766	4.13076	3.82788	3.93227	4.35535	4.30681	4.13076	4.08266	3.82159	4.15821	3.83181	4.13076	4.01162	4.13005	4.14639	3.97005	4.06638	4.16282	4.19247
11735670_at	LINC00336	lncRNA	5.98459	5.88567	5.90306	5.94439	5.92456	5.91522	6.03561	5.94871	5.70874	5.91282	6.06015	6.11914	5.97729	5.95772	5.83589	5.84541	6.02305	5.96037	6.04385	5.93157	5.99467	5.87225	6.09239	6.17105	6.02471
11735977_at	HCCAT5	lncRNA	4.17637	4.42521	4.48278	4.3303	4.12128	4.31518	4.38098	4.30825	4.38794	4.33478	4.31518	4.4179	4.32303	4.25531	4.28291	4.18414	4.32213	4.39821	4.04149	4.19172	4.10009	4.32803	4.62067	4.35281	4.27685
11736303_a_at	MIR22HG	lncRNA	4.79827	4.84708	5.02852	4.68896	5.0141	4.91078	4.88806	5.31989	5.31278	5.44836	5.95657	5.50751	4.5175	4.88032	4.83554	4.86015	5.03384	5.13961	4.89867	4.99004	4.87765	4.85205	5.01353	4.75475	5.1931
11736373_x_at	AFDN-DT	lncRNA	3.92215	4.13623	4.15964	4.31341	4.12007	4.55949	4.22515	4.10895	4.01491	4.24763	4.20685	4.17302	4.03733	4.10932	4.31209	4.06394	4.05518	4.20058	4.20965	4.19853	4.11699	4.2345	3.94337	4.10697	4.34603
11737213_at	LINC01465	lncRNA	4.28945	4.15725	4.21611	4.4079	4.25267	4.25429	4.22668	4.39525	4.2038	4.36238	4.13599	4.03959	4.19177	4.2498	4.31074	4.03861	4.50811	4.27685	4.24431	4.50872	4.08312	4.27044	4.20936	4.56815	4.30807
11737341_a_at	MIR1-1HG-AS1	lncRNA	6.66866	6.54516	6.57806	7.24874	6.47921	6.66836	6.6101	6.93945	6.53165	6.50364	6.71322	6.71573	6.54911	6.51645	6.46476	6.57553	6.71649	6.84399	6.6984	6.52061	6.59658	6.71304	6.73976	6.85767	6.68906
11737466_at	RUSC1-AS1	lncRNA	5.52934	5.8456	6.16952	6.17326	5.93279	5.88845	5.90306	5.75107	5.86911	5.72314	5.91421	5.90306	5.96598	5.8322	5.75768	5.63722	5.72944	5.82132	5.75951	6.09831	5.98428	6.00206	5.95144	5.85578	5.97229
11737595_at	LINC01588	lncRNA	3.89509	3.97254	3.93221	4.14575	3.97598	4.16508	3.99554	4.08229	4.0945	3.98894	4.26843	4.02563	3.85817	3.98147	4.15897	4.04265	3.89365	4.01196	4.01655	4.10443	3.97254	4.01655	4.17797	4.01655	3.9057
11738102_at	MIR99AHG	lncRNA	3.15859	3.29171	3.27574	3.32093	3.2937	3.25399	3.087	3.11961	3.17134	3.31125	3.19974	3.23667	3.20461	3.25288	3.23667	3.23505	3.14146	3.20578	3.13916	3.13115	3.23667	3.10329	3.37701	3.3989	3.15252
11738242_at	TLX1NB	lncRNA	3.85776	3.93184	4.10203	3.97899	3.82708	3.92068	3.92932	3.93846	3.94512	3.73916	3.95999	3.98343	3.95005	3.71848	3.80502	3.94769	3.94512	4.0815	4.04119	3.90679	3.85722	3.94512	3.77455	4.00245	4.15089
11738322_at	LINC00552	lncRNA	4.58977	3.9887	4.18984	4.05118	4.09683	4.06954	4.40618	3.94024	4.07832	4.05197	4.06172	4.01163	3.95847	3.92071	3.8446	4.0824	4.10745	4.04999	4.03721	3.94512	3.98505	4.07518	4.28427	4.06906	3.94427
11738445_at	GAS8-AS1	lncRNA	4.68278	4.77188	4.63393	4.46725	4.28571	4.57872	4.43815	4.16458	4.42841	4.32862	4.6301	4.30369	4.20787	4.39809	4.26089	4.44211	4.41295	4.6464	4.37886	4.4312	4.33701	4.58788	4.54793	4.69057	4.43815
11738462_at	LINC02145	lncRNA	3.88768	3.83447	3.75264	4.04515	3.62345	3.71877	3.86266	3.86642	3.72116	3.62328	3.918	3.716	3.70121	3.81592	3.76883	3.90186	3.81982	3.75595	3.77088	3.65222	3.74314	3.72157	3.74988	3.79729	4.03108
11738819_at	LINC01565	lncRNA	5.53039	5.25209	5.24891	5.87	5.50014	5.29198	5.40894	5.23503	5.18557	5.31343	5.51579	5.5785	5.30972	5.44149	5.25689	5.13081	5.58178	5.16664	5.44883	5.56447	5.46519	5.27919	5.33007	5.55914	5.3719
11740703_at	CSNK1G2-AS1	lncRNA	4.10094	4.13661	4.03179	4.55477	3.90421	4.1974	4.43554	4.40808	4.05119	3.87091	4.30098	4.33746	4.22346	3.79068	3.76	4.17941	4.00192	4.12016	4.24774	3.92103	4.03371	4.18111	4.01059	4.46989	4.32021
11741724_at	LINC01973	lncRNA	5.09139	4.84043	4.91271	5.15618	4.90228	4.90228	4.824	5.05393	4.84122	4.81925	5.02304	4.72897	4.74971	4.77187	4.66749	4.85884	5.30597	4.82177	5.17527	4.97966	4.89292	4.88595	4.85693	4.90228	5.09012
11741804_at	BACH1-IT1	lncRNA	5.22846	4.63893	5.18259	4.9169	4.51207	4.89928	5.04367	5.01557	5.21634	5.06978	4.99037	5.14641	5.00358	5.02852	5.01327	5.03195	5.00065	5.31179	5.06516	5.02174	4.90203	5.141	5.07398	5.01557	4.82796
11741888_at	LINC00303	lncRNA	5.15777	4.98479	5.21182	5.07671	4.73497	4.86375	4.71109	5.04093	4.97412	4.92832	5.19419	4.78947	4.966	4.86607	4.86272	4.87354	4.85643	4.96735	4.96972	4.79754	5.00053	5.14915	5.20503	4.97966	5.08762
11742168_at	FAM27E5	lncRNA	4.8049	4.45161	4.7182	4.75742	4.42924	4.24321	4.49697	4.47514	4.50149	4.62276	4.56609	4.3115	4.44203	4.61256	4.39338	4.55724	4.47571	4.51866	4.37595	4.33976	4.35911	4.47571	4.32045	4.446	4.14607
11742284_at	LINC01205	lncRNA	4.35096	4.16002	4.2101	4.38941	4.09492	4.02097	4.23743	4.25758	4.26579	3.97535	4.24768	4.1937	4.27433	4.19922	4.28016	4.36951	4.40988	4.23853	4.27053	4.37183	4.42421	4.23741	4.39716	4.21985	4.24062
11742646_a_at	LINC00207	lncRNA	4.85017	4.71654	4.64027	4.56611	4.65187	4.55949	4.56981	4.87406	4.63092	4.63092	4.68609	4.62585	4.63092	4.29608	4.54014	4.41849	4.71654	4.63092	4.62981	4.62762	4.63092	4.65752	4.64641	4.7202	4.66636
11744365_a_at	ZFAS1	lncRNA	10.9615	11.2839	11.0596	11.2839	11.304	11.477	11.404	11.4191	11.2892	11.3449	11.5795	11.315	11.2037	11.0096	10.9807	11.4508	10.9976	10.7549	11.2466	11.1569	11.3598	11.2439	11.3343	11.3373	11.5142
11744369_s_at	EPB41L4A-AS1	lncRNA	9.20332	9.75402	9.18928	9.92267	10.5608	9.91286	9.93326	10.5103	10.1431	10.3935	10.7432	10.3023	9.63482	9.55195	9.61007	10.106	10.0854	9.85871	10.4903	9.88704	10.5506	10.371	10.1501	9.7041	10.3488
11744420_at	MIR600HG	lncRNA	6.00772	6.09667	5.75228	7.00968	5.82751	5.61951	5.64599	5.70081	5.84122	5.79781	6.01545	5.78436	6.0519	6.07619	5.94173	6.09118	5.8848	6.04176	5.74556	5.50978	6.14142	6.00466	5.94359	6.09416	5.71277
11744496_at	PCAT4	lncRNA	4.36604	4.08741	4.08396	4.53494	3.97867	4.30511	3.93051	4.20021	4.25618	4.18726	4.24292	4.18929	4.14193	4.15992	4.08578	4.0414	4.14774	4.3524	4.39898	3.99725	4.33788	4.20498	4.20748	4.20446	4.34193
11744524_at	SMAD5-AS1	lncRNA	4.08502	4.01172	4.04321	3.9852	3.95183	3.71661	3.75215	3.8193	4.02446	3.88141	3.85103	3.82415	4.00573	4.00416	3.85173	3.79067	3.88141	4.0377	4.21477	3.93037	3.84772	4.05291	3.59896	3.92107	3.63682
11744638_at	SND1-IT1	lncRNA	6.19407	6.35093	6.01229	5.94837	5.92401	5.80714	5.72355	5.81667	5.97583	5.76122	5.42531	6.06304	6.44868	6.07343	6.04305	5.93197	5.82375	6.03789	5.71682	5.97315	6.14229	5.89906	5.97583	6.10916	6.15958
11744643_a_at	LINC01554	lncRNA	4.12939	4.05199	3.94232	3.89312	3.75598	4.09645	3.91744	4.00804	3.92444	3.88692	4.13239	3.91798	3.77525	4.06869	3.91703	4.02212	4.07158	4.12261	3.99118	4.0154	3.98917	3.76018	4.11247	4.10455	3.95095
11744669_a_at	LINC00158	lncRNA	4.11471	4.22059	4.31195	4.38222	4.25267	4.481	4.33441	4.42375	4.30353	4.29072	4.51407	4.37049	4.32549	4.15699	4.29745	4.20624	4.38484	4.38242	4.45084	4.22265	4.32999	4.28191	4.25962	4.49394	4.30936
11744670_at	LINC00852	lncRNA	4.56544	4.64051	4.72635	4.68094	4.7355	4.5718	4.66867	4.68454	4.79965	4.61025	4.44947	4.91211	4.78004	4.77187	4.35947	4.64696	4.73592	4.76996	4.79606	4.37545	4.8629	4.36925	4.77187	4.49253	4.68454
11744714_at	LINC00310	lncRNA	4.22401	3.82131	4.09381	4.09234	3.90328	3.80575	3.75571	4.06531	3.84149	3.82456	3.84981	3.99034	3.77771	3.75055	3.64312	3.82816	3.93986	3.83727	3.75714	3.83727	3.83727	3.53589	3.54665	3.96106	3.95339
11744730_s_at	DLEU2	lncRNA	6.19488	6.77423	6.76221	7.37366	7.07264	6.82467	6.45771	7.1857	6.16607	7.50263	7.50556	7.55027	6.20342	7.0061	6.43013	6.98905	6.63652	6.87301	6.16407	6.97473	6.45014	7.27419	7.00095	6.90031	7.23109
11744756_at	LINC01561	lncRNA	3.87559	3.83727	4.11934	3.90238	3.77182	3.77824	3.83568	3.72172	3.85178	3.7117	3.93744	3.96049	3.79186	3.89171	3.83616	3.83727	3.9231	3.8256	3.71911	3.7848	4.06267	3.89628	3.72576	3.95453	3.83965
11744771_at	TTTY12	lncRNA	4.23045	4.14226	4.34353	4.35595	4.0757	4.19255	4.06995	4.25566	4.09747	4.0675	4.03368	4.09747	4.09256	4.0012	4.07137	4.12394	4.24176	4.18919	4.02733	4.11022	4.05229	4.13057	4.24079	4.05154	3.95835
11744773_a_at	DSCR8	lncRNA	4.80391	4.97982	4.77668	5.53713	4.96151	5.15509	5.12621	5.32695	5.09022	5.30346	5.06422	5.13092	4.72998	5.05166	5.30864	5.06368	5.09074	5.1178	5.25312	5.0667	5.42793	5.3132	5.4375	5.16906	5.16775
11744842_at	LINC00474	lncRNA	3.68855	3.40328	3.77991	3.6905	3.66248	3.72175	3.65385	3.60091	3.5916	3.51351	3.67715	3.66248	3.51515	3.5014	3.40801	3.63075	3.57606	3.81268	3.78914	3.53421	3.81302	3.64376	3.67978	3.85828	3.70261
11744852_a_at	FAM30A	lncRNA	7.07285	7.41097	6.78545	8.96904	7.41323	6.70667	6.81747	7.85326	7.11785	6.908	7.83993	6.72382	6.71456	6.83547	7.18719	7.65896	7.38129	7.29799	7.16208	7.2944	7.71248	7.58422	7.61912	7.30823	7.15557
11744883_a_at	LINC01547	lncRNA	5.65095	5.37435	5.61826	6.0242	5.42975	5.3825	5.58411	5.49335	5.47575	5.41798	5.68894	5.65258	5.55639	5.26181	5.4977	5.4418	5.34988	5.24807	5.47039	5.56519	5.36041	5.6252	5.62184	5.66486	5.38101
11744952_at	LINC01711	lncRNA	5.73297	5.88305	6.11186	5.83925	5.63645	5.90855	5.85952	5.92178	5.87892	5.78235	5.95657	5.82518	5.66357	5.80244	5.63696	5.83979	5.74905	5.94672	5.93273	5.69261	5.81356	5.75641	5.83601	5.89169	5.95426
11744964_a_at	MIR17HG	lncRNA	4.34397	4.39903	4.50284	3.61905	4.03391	4.1445	4.22699	3.98904	3.87797	4.16016	4.26927	4.16776	4.1445	4.39113	3.80047	4.37053	4.1445	4.30942	3.89036	3.95779	4.27325	4.46106	4.3189	4.09982	3.83327
11744971_at	PSORS1C3	lncRNA	4.04004	3.84943	4.0136	3.60051	3.90877	3.99828	4.05997	3.85316	4.02327	3.70891	3.72906	3.57203	3.87681	3.72677	3.66815	3.66614	3.8327	3.94857	3.85437	3.57711	3.65997	3.80532	3.88002	3.76194	3.69785
11744977_at	LINC01869	lncRNA	4.59321	4.68071	4.65467	4.77503	4.57961	4.5626	4.62642	4.88529	4.6387	4.52844	4.74071	4.68612	4.68071	4.46484	4.55969	4.68071	4.70977	4.68071	4.83533	4.50325	4.70571	4.77798	4.74656	4.49088	4.9408
11745014_at	WT1-AS	lncRNA	4.74432	4.67861	4.41709	4.34729	4.46678	4.4482	4.37558	4.64055	4.24047	4.34311	4.71641	4.70068	4.47301	4.29656	4.50444	4.47344	4.42205	4.62403	4.66302	4.54987	4.29308	4.66634	4.59725	4.17758	4.41252
11745033_a_at	LINC00313	lncRNA	4.9758	4.96539	5.10893	5.31025	4.93509	4.83052	4.89114	4.76384	4.95088	4.99967	5.12049	5.1178	5.04275	4.94694	4.73077	4.93286	5.26159	5.14186	4.9608	4.96066	4.70189	4.95739	4.98816	4.96539	5.01372
11745132_at	LGALS8-AS1	lncRNA	4.33026	4.2063	4.07242	4.45835	4.02371	4.00208	4.12467	4.00578	3.92223	4.00385	4.13951	3.96292	4.12678	4.15155	4.32985	4.39621	4.17898	4.35102	4.17501	4.14866	4.65411	4.322	4.17501	4.35802	4.23121
11745138_s_at	FAM223A	lncRNA	6.87596	6.89364	7.53461	6.2445	6.14772	6.40762	6.18708	7.20708	7.05957	6.44402	6.49162	6.56289	6.84277	7.36785	7.28711	6.66005	6.66013	6.72139	6.5761	6.47579	6.64181	6.27028	6.66013	6.86688	6.48971
11745252_at	LINC00346	lncRNA	5.35003	5.31885	5.38513	5.56748	5.19452	5.42014	5.52934	5.37571	5.24096	5.1129	5.38424	5.24893	5.27566	5.19857	5.32873	5.22067	5.12501	5.30406	5.30914	5.29269	5.29228	5.36569	5.62355	5.50033	5.64143
11745363_at	LINC01854	lncRNA	4.54064	4.47206	4.55949	4.70072	4.468	4.48532	4.38801	4.67235	4.53464	4.32355	4.43815	4.45944	4.64995	4.24541	4.51088	4.52351	4.51795	4.52688	4.53168	4.48342	4.36975	4.32051	4.75516	4.63198	4.25887
11745412_s_at	LINC02487	lncRNA	5.27062	5.07903	5.31516	5.36248	4.94932	5.08638	5.12445	5.11787	5.00774	5.08006	5.12061	5.10829	4.95726	5.16855	4.96821	5.01379	5.05576	5.21616	5.25345	5.10032	5.15268	5.25139	5.26499	5.21412	5.14657
11745478_at	GRIK1-AS1	lncRNA	4.7239	4.65141	4.71209	4.81892	4.57023	4.63092	4.62584	4.33666	4.5933	4.57306	4.68209	4.76235	4.63929	4.47445	4.59906	4.76184	4.89913	4.62618	4.4697	4.48649	4.63092	4.57415	4.64635	4.8324	4.58847
11745536_a_at	FAM83A-AS1	lncRNA	5.49399	5.37652	5.54807	5.65294	5.32086	5.40252	5.40252	5.44863	5.33947	5.40252	5.45675	5.50713	5.35067	5.32086	5.12003	5.51455	5.39173	5.19198	5.43915	5.36673	5.78762	5.40252	5.37656	5.43675	5.50154
11745576_at	KIRREL3-AS3	lncRNA	4.37065	4.43774	4.54135	4.35843	4.35349	4.47079	4.47494	4.63612	4.47079	4.17899	4.57878	4.66311	4.49633	4.26561	4.52069	4.51902	4.55881	4.56279	4.41951	4.57018	4.29811	4.28953	4.51795	4.47079	4.58001
11745578_a_at	TSPEAR-AS1	lncRNA	6.17919	6.07755	6.33905	6.05896	5.56836	6.10719	5.81617	5.76253	6.11402	5.98481	5.95819	6.00951	5.99969	5.858	5.94092	6.12413	6.03509	6.03093	6.00444	5.96128	6.01355	6.12003	6.04467	6.02687	5.79274
11745588_at	TTTY5	lncRNA	4.17464	4.02843	4.45366	4.24626	4.01358	4.08289	4.30236	4.21966	4.24176	4.00395	4.28297	4.4152	4.25392	4.23846	4.3907	4.27711	4.01871	4.23256	4.06079	4.22443	4.25393	3.89217	4.24411	4.39963	4.58055
11745614_x_at	LINC00161	lncRNA	4.8024	4.89536	4.84159	5.16507	4.81567	4.8024	4.66702	4.85527	4.84161	4.77798	4.83431	4.98612	4.81753	4.75302	4.82791	4.77935	4.6286	4.74863	4.60977	4.77457	4.7584	4.77972	4.81898	4.85843	4.71436
11745627_at	LINC01879	lncRNA	3.52796	3.3593	4.08943	3.58715	3.47123	3.51086	3.57257	3.71088	3.64473	3.76861	3.84634	3.60675	3.51454	3.73493	3.6912	3.6792	3.69837	3.58117	3.8093	3.70078	3.65184	3.58974	3.64473	3.69837	3.537
11745629_at	NOL4L-DT	lncRNA	4.66032	4.31516	4.57812	4.92576	4.10759	4.46992	4.43815	4.46809	4.31019	4.19675	4.4935	4.34098	4.23015	4.25463	4.33788	4.18539	4.26839	4.45194	4.18896	4.2258	4.52275	4.22343	4.38506	4.35876	4.36053
11745723_a_at	MALAT1	lncRNA	10.6508	11.0093	11.5429	10.2523	9.20693	9.62986	9.60633	10.0293	12.034	10.12	10.042	9.65284	10.706	11.5685	10.7226	10.5243	10.6356	10.7242	10.0278	9.84138	10.5495	9.83269	10.1045	10.6329	10.3568
11745791_a_at	SLC9A3-AS1	lncRNA	6.51105	7.65311	5.70987	6.0414	5.37394	5.47978	5.31456	5.4581	6.81746	5.58762	6.58998	6.00689	6.65232	6.88992	6.94362	5.67647	6.48633	5.70717	6.11482	5.92443	7.0144	5.3524	5.67329	6.28731	5.5077
11745798_x_at	FAM157A	lncRNA	8.94232	8.48719	8.6553	8.02821	7.89835	9.01709	8.83392	8.59744	8.8351	8.17472	8.80404	8.20853	8.73069	9.12334	8.73069	9.27159	9.22384	9.01597	8.90528	8.60864	8.60255	8.15643	9.11147	9.763	8.65369
11745924_at	ZEB1-AS1	lncRNA	6.05589	6.13694	6.34502	4.48888	5.63256	6.03586	6.09355	5.6092	5.83931	5.59756	5.61305	5.25053	6.07885	6.05156	6.42383	6.21027	5.74565	5.60141	5.68146	6.37613	5.55994	5.35574	5.88673	6.61265	5.5012
11746158_at	LINC00442	lncRNA	5.3443	5.32491	5.66717	5.44616	5.23022	5.56188	5.5896	5.67278	5.52976	5.3967	5.53145	5.30457	5.21656	5.46383	5.19753	5.59511	5.34609	5.56686	5.37329	5.43051	5.46383	5.56095	5.81225	5.33099	5.58368
11746225_at	GAS6-AS1	lncRNA	5.13349	5.57245	5.29599	5.83025	4.75829	4.89851	5.28006	5.09486	5.41126	5.0754	5.18052	5.07965	5.17457	5.92946	5.43645	5.97583	5.37328	5.51031	5.02958	5.43364	5.03104	5.29599	5.15261	5.11524	5.11943
11746306_a_at	LINC00494	lncRNA	3.9284	4.0399	4.05181	4.87003	4.08858	3.81709	3.95885	3.90241	4.0536	4.02726	4.11167	4.24279	4.06638	4.11451	3.89099	4.4559	3.8213	4.47755	4.38303	3.9069	4.05044	4.12827	4.45538	4.05622	4.25714
11746319_at	LINC00940	lncRNA	4.14086	3.97407	4.02261	4.00162	3.84173	4.11839	3.96282	3.98312	4.14951	4.00499	4.10304	4.02453	3.97433	3.98907	4.11046	4.02261	3.93637	4.1486	4.07225	4.19201	3.84173	4.07242	4.18388	3.98835	3.86202
11746390_x_at	LINC01002	lncRNA	6.53369	6.30991	6.47037	6.37671	5.93514	6.11591	6.18033	6.37671	6.78155	6.32791	6.54023	6.5309	6.41231	6.29444	6.66696	6.51395	6.39622	6.50889	6.12766	6.06283	6.39952	6.13315	6.26428	6.47838	6.47037
11746487_at	LINC00638	lncRNA	6.3232	5.9698	5.9729	6.28294	6.01008	5.59762	6.00152	5.86087	5.891	5.84061	6.09937	5.8455	5.91371	5.96594	5.84604	5.97062	5.9698	5.92468	5.98802	5.9698	5.93148	6.15981	6.01394	5.97125	5.8731
11746578_at	LINC01623	lncRNA	5.18526	4.82017	4.82459	4.80735	4.83052	4.76727	4.84487	4.94167	4.66211	4.69608	4.90561	5.1339	4.83052	5.01088	4.78782	5.06322	4.87187	4.84631	4.82946	4.63672	5.01659	4.89928	4.76696	4.83052	4.82904
11746624_at	CPS1-IT1	lncRNA	4.08435	4.05583	4.20623	4.36066	4.02269	4.28138	4.24607	4.19625	3.95291	4.34942	4.31008	4.13884	4.16771	4.17654	4.18782	4.20589	4.20049	4.23256	4.19665	4.20864	4.20584	4.18914	4.27653	4.29619	4.29031
11746701_s_at	LINC00654	lncRNA	4.89721	4.63948	4.6668	5.34428	4.63948	4.41848	4.66665	4.4629	4.60651	4.28435	4.63158	4.55068	4.44742	4.72967	4.40108	4.72788	4.64493	5.06069	4.34505	4.43249	4.63948	4.2597	4.63948	4.72423	4.73334
11746707_at	LINC00314	lncRNA	3.37955	3.65289	3.51037	3.50212	3.55115	3.6461	3.30144	3.53042	3.2888	3.51153	3.6505	3.48395	3.33104	3.51586	3.55201	3.49932	3.76565	3.44475	3.3478	3.66504	3.59785	3.62732	3.51161	3.45562	3.54567
11746833_a_at	CASC2	lncRNA	3.64317	3.49058	3.77968	3.87798	3.70498	4.02116	3.60157	3.90135	3.51874	3.70018	3.80814	3.67104	3.58581	3.71564	3.70511	3.53802	3.73727	3.75079	3.65071	3.72858	3.56379	3.7389	3.69883	3.87328	3.70498
11746941_s_at	FAM138A	lncRNA	5.60711	5.50139	5.40645	5.79088	5.1515	5.18538	5.4534	5.56806	5.41623	5.18802	5.50139	5.40443	5.35795	5.18925	5.12061	5.51046	5.30502	5.45597	5.24249	5.23665	5.36182	5.26272	5.40996	5.36182	5.1892
11746955_at	SH3RF3-AS1	lncRNA	5.91131	5.81747	6.15144	5.97411	5.59995	5.75896	5.85467	5.90541	5.82036	5.70166	5.87218	5.87664	5.81908	5.78112	5.63632	5.76298	5.84459	5.81646	5.82192	5.96496	5.88479	5.98573	5.91402	5.926	5.89203
11747227_x_at	LINC00598	lncRNA	5.86648	5.59207	5.7039	6.26204	5.5628	5.60228	5.59631	5.53609	5.73583	5.44502	5.84292	5.75555	5.83785	5.59476	5.33008	5.61153	5.46557	5.74399	5.89192	5.51149	5.67041	5.85265	5.82366	5.68381	5.57583
11747821_s_at	LINC00470	lncRNA	4.3637	4.65493	4.49244	4.61858	4.52132	4.33892	4.37442	4.47807	4.53268	4.58952	4.59192	4.6989	4.44185	4.53741	4.78132	4.61346	4.52822	4.81889	4.77962	4.57649	4.7434	4.57377	4.58952	4.84351	4.53338
11748493_s_at	FAM230B	lncRNA	4.4935	4.54466	4.58997	5.4227	4.39149	4.65908	4.84771	4.74096	4.74303	4.69057	5.03563	4.6643	4.47097	4.24949	4.40874	4.49008	4.77423	4.96006	4.53507	4.44389	4.60866	4.72387	4.69577	4.78415	4.9851
11748754_a_at	LINC02363	lncRNA	4.58319	5.01823	5.27558	5.45963	4.93355	5.29198	5.09535	5.19936	5.10025	4.89769	5.36697	5.14641	5.02548	5.10137	4.73452	5.0294	5.05745	4.99621	4.91336	5.12031	5.08239	4.82304	5.02476	5.06394	4.91315
11749298_a_at	LINC00663	lncRNA	4.6008	4.49685	4.6327	4.9191	4.3929	4.51979	4.52765	4.61701	4.56526	4.6008	4.91448	4.5338	4.43122	4.65296	4.65636	4.72345	4.65614	4.6008	4.58694	4.54222	4.55302	4.5201	4.58385	4.89091	4.55054
11749407_a_at	ZNF667-AS1	lncRNA	4.39621	5.38752	5.50253	6.2418	6.56723	4.99127	6.30672	6.6978	4.5867	5.56223	5.59579	5.49529	5.28975	5.91337	5.69216	6.1209	4.90508	5.23482	4.9551	5.65447	7.01005	5.92227	6.64235	7.12811	5.65725
11749447_a_at	NBR2	lncRNA	4.73334	5.02003	5.09988	5.03379	5.17965	5.08782	4.91569	5.1682	5.09556	5.03379	5.38701	5.08854	4.7251	4.69241	4.70523	4.86042	5.13871	4.44114	5.03379	5.11687	5.25705	5.03379	5.00165	4.99239	5.18507
11749570_at	LINC01126	lncRNA	4.87463	4.45728	4.75131	5.13385	4.17903	4.44115	4.39609	4.49484	4.66634	4.33025	4.49262	4.43267	4.37924	4.43015	4.35128	4.66236	4.28464	4.59785	4.40102	4.40808	4.52379	4.65681	4.3059	4.43015	4.4238
11749602_at	HPN-AS1	lncRNA	3.96111	4.01192	4.14036	4.08643	3.93336	4.1449	4.02623	4.14828	4.05975	3.8411	4.14428	4.17063	3.91767	3.88002	4.11322	4.0386	3.98971	4.20933	4.04388	3.95302	4.02742	3.92751	4.13113	4.15935	4.04361
11749949_a_at	LBX1-AS1	lncRNA	5.12512	5.19548	5.12536	4.81238	4.84426	5.20015	5.15711	5.12402	4.93376	5.20698	4.98704	5.1178	5.07633	5.16823	5.03778	5.12061	5.00456	5.031	5.32386	4.97955	5.29113	5.21149	5.22306	5.22895	5.2506
11750066_x_at	NR2F1-AS1	lncRNA	5.65949	5.43165	5.63203	5.65046	5.12914	5.28757	5.22585	5.34113	5.13444	5.28472	5.44475	5.4591	5.28094	5.27977	4.98602	5.44123	5.25464	5.47638	5.32213	5.3011	5.24917	5.0486	5.06112	5.30557	5.31396
11750234_at	DSCR10	lncRNA	5.88992	5.84735	5.91378	6.09522	5.5964	5.98892	5.74562	5.77704	5.70083	5.70077	5.83771	5.84426	5.90136	5.76009	5.51686	5.81264	5.86144	5.87212	5.48204	5.91222	5.73968	5.90852	5.94359	5.81264	5.65005
11750254_a_at	LINC00575	lncRNA	3.59159	3.69434	3.57992	3.65431	3.39603	3.48389	3.59663	3.72344	3.55634	3.45498	3.74236	3.74977	3.29347	3.5621	3.45608	3.495	3.82348	3.83471	3.55113	3.5621	3.32425	3.5621	3.54775	3.63819	3.48268
11750268_a_at	LINC00612	lncRNA	2.93481	2.91404	3.1129	3.12841	3.11151	3.15484	3.07038	3.15818	3.07736	3.42459	3.15572	3.23713	3.18083	3.22203	3.39435	3.24712	3.18443	3.13711	2.99848	3.10999	3.2904	3.12711	3.09586	3.08193	3.26128
11750283_at	TTTY9B	lncRNA	5.46416	5.53182	5.42531	5.52883	4.99472	5.24251	5.50077	5.14346	5.42531	5.7593	5.31554	5.43712	5.42531	5.37412	5.42666	5.42531	5.54571	5.77961	5.53856	5.31979	5.42531	5.33957	5.54179	5.4377	5.42531
11750303_x_at	B3GALT5-AS1	lncRNA	3.56071	3.55388	3.5271	4.03138	3.35876	3.54455	3.73493	3.60083	3.39518	3.53796	3.56645	3.51897	3.46238	3.47052	3.52321	3.67031	3.39606	3.56686	3.64189	3.48448	3.52047	3.69094	3.47691	3.56091	3.43962
11750318_at	ERC2-IT1	lncRNA	3.89256	3.88777	3.81653	3.8624	3.72119	3.69057	3.74427	3.67041	3.63152	3.80765	3.64889	3.60821	3.7248	3.69987	3.90827	3.76292	3.75598	3.83358	3.65634	3.79268	3.67063	3.75598	3.64189	3.76344	3.75598
11750346_a_at	COL18A1-AS1	lncRNA	4.96134	4.9058	5.12061	4.8505	4.65996	4.8505	4.95346	4.8505	4.74549	4.75709	4.73154	5.13825	4.80347	4.84699	4.67408	4.88761	4.99508	4.93372	4.97348	4.82575	4.79545	5.02515	4.83103	5.01391	4.80718
11750518_a_at	LINC01135	lncRNA	4.36555	4.17052	4.17969	4.27587	4.14938	4.26652	4.22368	4.15939	4.12166	4.07264	4.43913	4.36065	4.18832	4.20564	4.05806	4.39621	4.22346	4.43363	4.06703	4.24182	4.1598	4.22346	4.33409	4.47557	4.13339
11750519_at	ASMTL-AS1	lncRNA	6.42621	6.03655	5.85106	6.79227	5.91097	5.78177	5.74396	5.80409	5.99044	5.7885	6.19827	6.02477	5.90123	6.26304	5.8358	5.99245	6.08206	6.08227	5.97068	5.67125	6.04746	6.01141	5.94283	6.00552	6.0583
11750532_x_at	FAM215A	lncRNA	6.41862	6.45319	6.57411	6.92775	6.27776	6.44781	6.47072	6.46238	6.36966	6.18683	6.46845	6.52458	6.50708	6.35006	6.20161	6.38839	6.43396	6.64482	6.37896	6.33703	6.59637	6.44808	6.46361	6.31118	6.61344
11750596_s_at	BPESC1	lncRNA	3.31653	3.2164	3.16804	3.27161	3.27292	3.402	3.26134	3.18814	3.26833	3.31999	3.31039	3.34617	3.31282	3.07023	3.35979	3.24219	3.28152	3.26117	3.27998	3.34617	3.1141	3.40774	3.18707	3.19381	3.30432
11750649_at	SMCR5	lncRNA	4.80634	4.77531	4.72445	5.06253	4.87681	4.85393	4.58778	4.6853	4.77531	4.66565	4.65351	4.84159	4.66447	4.68567	4.62692	4.93402	4.5133	4.96931	4.85412	4.77531	4.98383	4.58059	4.8503	4.98857	4.77531
11750702_at	PAPPA-AS1	lncRNA	4.54511	4.49641	4.64914	4.26943	4.36881	4.23836	4.64494	4.46279	4.4593	4.22879	4.40049	4.21254	4.07277	4.17757	4.33176	4.29919	4.4923	4.24773	4.54446	4.34008	4.34701	4.38573	4.60425	4.32524	4.44487
11751041_x_at	FAM157C	lncRNA	8.4706	7.84433	8.15768	6.98862	6.74638	7.9268	7.66327	7.9218	8.7358	8.19581	8.56169	7.97824	8.27935	8.38044	8.12155	8.93842	9.12172	8.75661	7.98251	8.20126	7.23968	7.11725	8.42479	8.70986	8.36036
11751103_at	TTTY10	lncRNA	4.11744	4.33773	4.41603	4.42658	4.39881	4.52934	4.27482	4.68568	4.20116	4.42539	4.40704	4.34188	4.36	4.3409	4.19613	4.41221	4.28554	4.47804	4.41066	4.40054	4.63509	4.65141	4.40704	4.51749	4.44343
11751183_s_at	EWSAT1	lncRNA	4.68412	4.52679	4.46526	4.4108	4.49533	4.53082	4.64969	4.3998	4.49533	4.5175	4.88124	4.33747	4.55177	4.27062	4.26886	4.43542	4.47506	4.60909	4.66709	4.23154	4.49533	4.28931	4.60773	4.49785	4.22575
11751545_a_at	RPL34-AS1	lncRNA	4.08881	3.8386	3.93448	4.31927	3.88775	3.98359	3.93448	4.02746	3.96901	3.93448	4.10354	3.80424	3.72121	4.05493	3.86862	4.00289	4.01659	4.03337	4.01578	3.7617	3.92868	4.00496	3.93448	4.01556	3.84761
11751546_at	PACRG-AS3	lncRNA	4.91245	5.00176	4.93994	4.98822	4.87617	4.87279	4.90357	4.96691	4.87187	4.73817	4.77047	4.89612	4.76671	4.71191	4.80872	4.89426	4.8075	4.79942	4.89837	4.83806	4.97929	4.93546	4.94726	5.09929	4.99882
11751807_at	TTTY11	lncRNA	3.63934	3.53687	3.35828	3.50934	3.31363	3.4697	3.56684	3.56679	3.35119	3.37301	3.40274	3.714	3.4464	3.53255	3.4425	3.32761	3.40883	3.58552	3.36587	3.48387	3.4525	3.4565	3.41192	3.57704	3.4525
11751809_a_at	LINC00671	lncRNA	5.46067	5.22758	5.61507	5.1289	5.29784	5.12158	5.21738	5.24216	5.26716	5.24383	5.41844	5.41871	5.35033	5.29784	5.27979	5.30079	5.28223	5.4099	5.08652	5.41047	5.18828	5.30383	5.43347	5.29784	5.26357
11752115_a_at	FMR1-AS1	lncRNA	3.8546	3.82708	3.91569	4.14427	3.82708	3.73764	3.82708	3.82383	3.82708	3.66675	3.6505	3.82708	3.90864	3.72547	3.80736	3.89202	3.91011	3.70377	3.82708	3.94514	3.73741	3.88242	3.88659	4.01828	3.87411
11752705_s_at	FAM225A	lncRNA	6.87399	6.68259	6.60488	7.0339	6.58589	6.69814	6.82026	6.83465	6.81457	6.687	6.99688	6.86461	6.58878	6.91529	6.54065	6.78898	6.92869	7.02818	6.96826	6.86461	6.74398	6.97772	7.04324	7.04123	7.00149
11752751_s_at	MIF-AS1	lncRNA	5.78292	5.81358	5.85478	6.37345	5.94249	6.05655	5.86378	6.03224	5.81369	5.72958	6.04815	5.88961	5.88961	5.65092	5.72057	5.88961	5.92146	5.9545	5.85691	5.75195	5.89997	5.77059	5.75226	5.96008	5.88961
11752813_a_at	MSC-AS1	lncRNA	3.10673	3.16822	3.02646	3.36249	3.06223	3.05294	3.0499	3.06926	2.95747	3.12841	3.11067	3.08966	3.09855	3.14234	3.08966	3.04559	3.16063	2.9909	3.03658	3.10458	3.08966	3.05009	3.08626	3.05752	3.08471
11752819_at	UXT-AS1	lncRNA	3.40774	3.28196	3.40665	3.41148	3.0974	3.35303	3.46326	3.35303	3.40367	3.23708	3.22182	3.23106	3.35303	3.32404	3.39603	3.27547	3.28154	3.42475	3.43352	3.37814	3.29275	3.11801	3.289	3.45026	3.36716
11752875_a_at	SATB2-AS1	lncRNA	4.48733	4.18543	4.2933	4.70509	4.32045	4.38871	4.46154	4.21351	4.46753	4.34402	4.18456	4.25533	4.39826	4.18437	4.09329	4.2197	4.19129	4.39718	4.42822	4.22673	4.15356	4.21666	4.11758	4.34453	4.31789
11752909_s_at	FAM66B	lncRNA	4.06487	4.30019	4.23567	4.2438	4.19175	4.19045	4.19957	4.41484	4.35375	4.19175	4.2438	4.18067	4.2293	4.27316	4.12116	4.16689	4.32518	4.29567	4.05673	4.1691	4.0696	4.04426	4.13113	4.05147	4.30168
11752938_a_at	HTR5A-AS1	lncRNA	3.8858	3.8982	3.80396	3.90397	3.8112	3.92108	3.83416	3.81064	3.61687	3.72225	4.04554	3.9274	3.84938	3.95646	3.66928	3.83649	3.8018	3.87845	4.0039	3.72772	3.89881	3.66669	3.76538	4.01086	3.88414
11753194_s_at	LINC00893	lncRNA	5.9029	5.76327	5.8447	6.32003	5.77923	5.72368	5.90936	5.9147	5.6986	5.60814	6.0814	5.90401	5.98852	5.84636	5.71076	6.07439	5.87847	5.79598	5.74795	6.06668	5.8976	5.87847	5.98564	5.881	5.94677
11753344_a_at	CASC15	lncRNA	3.34562	3.39112	3.61095	3.38852	3.41376	3.46126	3.42812	3.37049	3.65481	3.39369	3.36421	3.47291	3.45165	3.2647	3.39603	3.38295	3.42812	3.43316	3.31067	3.56686	3.4326	3.46366	3.42812	3.52395	3.64962
11753395_s_at	CDKN2B-AS1	lncRNA	6.10526	6.00992	6.04572	6.53808	5.76031	6.078	5.74059	6.30389	6.01658	6.07714	6.1612	6.00289	5.92141	5.88715	5.93837	6.07976	6.10095	6.24865	6.38259	6.04717	6.078	6.12019	6.23539	6.0814	5.87707
11753550_a_at	LINC00189	lncRNA	5.70459	5.0467	6.06279	4.50592	5.20979	5.94208	4.77148	5.40771	7.1609	6.21687	7.96691	5.11858	4.64995	6.47864	6.42478	5.28122	5.36144	5.73375	6.0644	4.48444	4.51161	4.74236	5.904	5.33409	5.23114
11753556_at	TTTY13	lncRNA	5.2915	4.92847	5.23503	6.06684	4.87421	5.2485	5.22803	5.17296	5.08581	5.03792	5.07444	5.03846	5.13913	4.85493	4.83663	5.07092	5.08339	5.36492	4.95316	5.01384	5.11346	4.93365	5.07444	5.20795	5.17296
11753633_s_at	TTTY8	lncRNA	4.14233	4.07518	4.18503	4.18247	4.05642	3.94325	4.29824	4.10276	3.99034	4.07149	4.04172	4.36147	4.10645	4.13222	4.06764	4.1369	3.97114	4.10276	4.13661	4.00862	4.06101	4.5987	4.25426	4.04738	4.10276
11753641_at	TTTY6	lncRNA	4.49524	4.18726	4.43968	4.28002	4.34156	4.13926	4.23732	4.43712	4.16176	4.18065	4.16449	4.15756	4.33118	4.17235	4.30005	4.30351	4.17046	4.3188	4.31183	4.28065	4.28149	4.15029	4.23934	4.41535	4.35753
11753795_a_at	C1RL-AS1	lncRNA	4.33129	4.60453	4.80129	4.6643	4.43653	4.0869	4.51915	4.08289	4.68683	4.51685	4.14407	4.32381	4.37549	4.65141	4.63895	4.4602	4.55306	4.58705	4.58526	4.55181	4.0349	4.22751	4.43653	4.35691	4.23925
11753858_a_at	SNHG12	lncRNA	9.5829	10.0215	9.46346	9.64915	10.1462	9.16809	9.10073	9.51857	9.8907	8.81475	9.66146	9.15879	9.76158	9.82981	9.75497	9.75647	9.93785	9.40517	10.1994	9.50472	10.31	9.9074	9.63991	9.49261	9.42323
11753899_a_at	DLEU1	lncRNA	6.80123	7.40546	6.51666	7.81581	7.79532	7.44103	7.46927	7.59282	7.02698	7.29402	7.03143	7.17981	6.89154	6.76751	7.09721	7.37474	7.0106	6.563	7.44373	6.86455	7.42608	7.22086	7.31317	7.31042	7.02318
11753903_a_at	TP53TG1	lncRNA	7.45885	7.59624	7.28257	7.95196	8.25783	7.92121	7.86176	7.99995	7.64423	7.78514	8.01835	7.56444	7.47812	7.34105	7.67387	7.7747	7.76039	7.49579	8.04697	7.86437	7.89569	7.99692	7.9967	7.88652	7.81509
11753916_at	LINC00526	lncRNA	6.90096	7.39553	7.11446	7.27817	7.88175	7.09755	7.3408	7.2112	7.48446	7.3446	7.40369	6.96823	7.20289	7.13789	6.96135	7.31711	7.18629	7.41306	7.65396	7.40892	7.83798	7.60806	7.14081	7.21759	7.44697
11753921_at	LINC01006	lncRNA	6.09999	6.50102	5.9946	6.94081	6.52722	5.8405	6.35641	6.33888	6.19635	6.17023	6.0738	5.80884	5.70698	6.26526	6.38513	6.41743	6.20419	6.17729	6.35803	6.3803	6.61037	6.40762	6.70888	6.21321	5.85022
11753923_at	MBNL1-AS1	lncRNA	5.56686	5.67689	5.19081	6.60056	5.73103	5.81957	6.17825	5.98484	5.34605	5.53218	5.95726	5.74581	5.84387	5.64341	5.44386	5.77217	5.93668	5.73103	5.44113	5.47609	5.70841	5.67149	5.96019	5.80836	5.70135
11753934_at	AGAP2-AS1	lncRNA	4.21247	4.22316	4.30064	4.25659	4.07483	3.94942	4.1114	4.18423	4.05659	4.16423	4.2102	4.26667	4.18423	4.51061	4.16415	4.20228	3.91928	4.19894	4.20617	4.24256	4.09784	4.21928	4.43232	3.97308	4.08514
11753942_a_at	UCA1	lncRNA	4.2296	4.23252	4.32613	4.47923	4.22104	4.71547	4.51627	4.3525	4.41175	4.26482	4.40417	4.49643	4.33098	4.37764	4.18446	4.73882	4.66108	4.83695	4.63892	4.54446	4.51802	4.53435	4.63847	4.6515	4.95662
11754194_s_at	XIST	lncRNA	9.40867	10.2805	9.51294	9.07812	3.25334	3.28152	7.55404	3.19541	10.6621	3.15231	3.25358	3.37154	9.97055	3.15188	3.109	9.24751	8.45494	3.21805	3.28985	3.20592	3.195	3.28312	3.32509	3.23018	3.22857
11754390_s_at	CARMN	lncRNA	4.26889	4.04265	4.10759	3.80654	4.0711	4.12528	3.98375	4.21295	4.19801	4.0736	4.33692	4.12693	3.99246	4.14614	3.7848	3.69197	4.1445	4.11506	4.37428	4.18913	4.04531	4.08289	4.04265	4.1751	4.08289
11754480_s_at	DLG5-AS1	lncRNA	4.5861	4.29965	4.43942	4.69752	4.17933	4.36811	4.63882	4.3849	4.42608	4.24173	4.33413	4.39621	4.46917	4.48217	4.15374	4.25158	4.23649	4.7374	4.33727	4.29736	4.43742	4.26191	4.21122	4.3849	4.35619
11754513_a_at	SNHG11	lncRNA	6.556	6.92469	6.30441	7.29181	7.01761	6.29463	6.86165	6.86281	6.95587	6.63596	6.9151	6.65322	6.64408	6.53317	6.54072	6.80112	6.7243	6.58888	6.7243	6.69272	6.8995	6.8579	6.64583	6.67465	6.55981
11754543_s_at	LINC00319	lncRNA	4.96044	4.83384	5.06375	5.01062	4.81271	4.83574	4.92534	5.0621	4.98113	4.97402	4.82832	4.987	4.89641	4.4855	4.79813	4.74196	4.76376	5.07878	4.74529	4.85857	4.89641	4.83364	5.02714	4.95306	4.89641
11754956_at	SNHG7	lncRNA	6.17973	6.31974	6.37068	7.14134	6.15276	5.86829	6.0348	6.40199	7.17177	6.24661	6.22524	6.12081	6.29452	6.30344	6.2494	6.50003	6.4029	6.60013	6.312	5.79096	6.4223	5.85921	6.25302	6.14887	6.17973
11755021_s_at	MAP3K14-AS1	lncRNA	6.10128	6.07664	6.16065	6.69472	5.98408	6.26789	6.25836	6.19815	6.08297	6.29021	6.39025	6.26511	5.95476	6.09061	6.08235	6.11403	6.29254	6.24863	6.19815	6.10352	6.20276	6.34088	6.19354	6.35934	6.20817
11755167_s_at	LINC00847	lncRNA	7.61736	7.68198	8.11586	7.93771	7.65787	7.3009	7.51183	6.91423	7.81712	6.88189	7.0349	7.92106	7.7714	8.53278	8.0354	7.36224	7.69864	7.0463	7.64668	7.70592	7.64074	7.94377	7.1734	7.13414	7.33989
11755263_s_at	LINC00652	lncRNA	3.22842	3.27772	3.25358	3.25358	3.22261	3.49088	3.45597	3.18267	3.07575	3.22951	3.25358	3.23739	3.18991	3.19329	3.27508	3.25358	3.31643	3.29881	3.13673	3.25743	3.33515	3.30991	3.23537	3.30878	3.06181
11756264_s_at	SNHG14	lncRNA	4.52493	4.5482	4.60607	4.38495	4.31974	4.25168	4.16198	4.25296	4.25282	4.29527	4.41549	4.24822	4.45351	4.50037	4.3925	4.58608	4.57895	4.3925	4.73855	4.30694	4.51697	4.3925	4.31199	4.48326	4.20651
11756525_a_at	IDI2-AS1	lncRNA	4.16395	3.97195	4.1605	4.19504	3.8706	3.81709	3.80312	3.90267	4.12823	3.89215	4.09447	3.95082	4.10233	4.0012	4.09054	4.0053	3.9445	4.00568	4.03332	3.96477	4.09603	4.04276	4.01016	3.9693	4.0025
11757046_a_at	SLCO4A1-AS1	lncRNA	4.16834	3.96164	4.0662	4.13847	4.01866	4.01866	3.96079	4.28811	3.94617	3.90657	4.01866	4.09388	4.01866	4.01083	4.02801	4.01866	4.06084	3.99301	4.01866	4.01866	3.913	4.13275	3.91725	4.00966	4.09724
11757088_s_at	FAM157B	lncRNA	7.25979	6.48402	7.74192	7.36062	7.03617	7.71019	6.96848	7.25412	7.63266	7.06338	7.44278	7.07163	7.24004	7.28402	7.61096	7.25605	7.28331	7.34992	7.11231	7.23433	7.31371	7.17827	7.89474	7.04192	7.36924
11757110_a_at	MRVI1-AS1	lncRNA	7.15509	6.41422	6.84781	6.43034	6.40762	6.83981	6.87342	6.72539	6.07154	6.29602	6.93433	6.42219	6.45071	6.98177	6.62607	6.33892	6.35031	6.67385	6.49282	6.74885	6.51442	6.00889	6.86906	6.7652	6.50732
11757112_a_at	SNHG8	lncRNA	10.5999	11.0376	10.5656	10.9605	12.1088	10.389	10.6138	11.2728	10.8854	10.7883	10.936	11.0381	11.1941	11.3378	10.9278	11.2591	11.2068	10.1481	11.1506	10.6496	11.2457	11.6184	11.241	11.0089	11.8577
11757113_a_at	SNHG1	lncRNA	7.81483	8.01083	7.21165	7.7622	7.85975	7.12654	7.23297	7.88011	8.22079	8.01845	8.3411	7.59005	7.74614	7.97222	7.40418	8.00519	8.09337	7.80389	7.92871	7.39562	7.96979	7.90248	7.54764	7.01346	7.62993
11757116_x_at	DANCR	lncRNA	4.55068	4.27398	4.18606	4.75659	4.00281	3.9785	3.94812	4.18133	4.2351	4.26489	4.26172	4.20089	4.37424	4.19254	4.18188	4.3528	4.19129	4.2576	4.47175	4.22656	4.16253	4.30443	4.22141	4.30964	4.35032
11757147_s_at	SNHG15	lncRNA	3.41591	3.61008	3.35067	5.17274	3.93774	4.0494	3.65083	3.70254	4.05726	3.75604	3.8231	4.04144	3.44292	3.67755	3.75947	4.03529	4.03119	3.72057	4.28246	3.92278	4.07042	4.19915	4.11448	4.03053	4.085
11757188_a_at	TMEM254-AS1	lncRNA	6.52379	5.51934	5.49634	5.46563	4.98783	5.18553	5.33052	5.55866	5.23891	5.37114	5.51942	5.30921	5.54435	5.48768	5.54352	5.58417	5.26566	5.53396	5.10585	5.20103	5.39703	5.33148	5.55911	5.52788	5.51106
11757195_at	TMEM51-AS1	lncRNA	3.16167	3.28639	3.15458	3.24217	3.24074	3.21826	3.20054	3.25386	3.11032	3.18553	3.19397	3.13203	3.27804	3.30744	3.2403	3.15818	3.19058	3.21091	3.1653	3.21725	3.30606	3.1484	3.28833	3.20288	3.04922
11757199_at	LINC02418	lncRNA	4.46788	4.17602	4.10753	4.10962	4.1814	4.20277	4.12078	4.17664	4.14084	4.09441	4.19368	4.40196	4.20535	4.04638	4.27683	4.0405	4.23838	4.08873	4.27053	4.26836	4.02259	4.25677	4.25267	4.21455	4.01705
11757200_x_at	BASP1-AS1	lncRNA	4.26103	4.34043	4.36128	4.87471	4.33832	4.29368	4.26424	4.64651	4.65217	4.36128	4.4314	4.60922	4.32045	4.49855	4.34736	4.44694	4.45544	4.39973	4.4086	4.21398	4.42387	4.37084	4.38612	4.39973	4.41769
11757201_at	MESTIT1	lncRNA	4.09077	4.00535	4.32045	4.32681	4.09493	3.88182	3.99664	4.05825	4.24856	4.28318	4.10783	4.32524	4.05465	4.24664	4.01281	4.30731	4.09077	4.33118	4.10514	4.14258	3.99195	4.20432	3.99768	4.05762	4.14258
11757211_x_at	H1FX-AS1	lncRNA	4.76483	4.88197	5.12041	5.17098	4.83531	4.72006	4.88614	5.14494	4.61133	4.68071	4.83306	4.83172	4.75608	5.04977	4.72258	4.98986	4.58934	4.78176	4.79289	4.82027	5.00326	4.66771	4.75118	4.89849	4.90977
11757212_at	LINC02447	lncRNA	5.76195	5.951	6.17919	6.36243	5.64821	5.84465	6.09328	5.83849	6.13031	5.61578	6.07659	5.61377	5.8832	5.72685	5.60399	5.55029	5.73831	5.92956	5.74231	5.63311	5.88285	5.86054	5.72288	5.97197	5.90906
11757217_at	ATXN8OS	lncRNA	3.36759	3.23695	3.27533	3.32815	3.2353	3.34679	3.26994	3.15782	3.28471	3.26943	3.19786	3.34164	3.29814	3.30726	3.44309	3.34163	3.1179	3.28471	3.2963	3.2778	3.16546	3.58567	3.25331	3.25816	3.29742
11757226_at	LINC00596	lncRNA	3.78554	3.69903	3.65584	3.55343	3.63875	3.48534	3.64304	3.75379	3.60662	3.66626	3.85105	3.64313	3.69131	3.74506	3.73088	3.63542	3.53393	3.70796	3.83594	3.5148	3.72609	3.503	3.88002	3.81011	3.79757
11757228_s_at	ABHD11-AS1	lncRNA	5.43607	5.01062	5.01279	5.44628	4.99502	4.86466	5.07293	5.17855	4.63226	4.97344	5.13549	5.18315	5.07293	4.72989	4.72798	4.96889	5.07293	5.20887	5.25306	5.07293	5.07975	5.19089	5.14055	5.16321	5.08649
11757230_at	CHODL-AS1	lncRNA	4.71065	4.49357	4.62816	4.62622	4.35322	4.60793	4.4562	4.43149	4.65199	4.47227	4.58355	4.68254	4.68946	4.44398	4.53764	4.54958	4.59428	4.59428	4.41076	4.51796	4.53048	4.57303	4.89273	4.76164	4.63265
11757232_at	KCNQ1OT1	lncRNA	3.65787	3.50494	3.53809	4.00403	3.69582	3.57388	3.69582	3.71214	3.76274	3.78717	3.85555	3.78142	3.52948	3.74743	3.54274	3.95315	3.79194	3.68055	3.74772	3.51354	3.89069	3.69981	4.01809	3.77965	3.93094
11757233_at	TSIX	lncRNA	3.58314	3.67962	3.69498	3.55762	3.5869	3.83806	3.64189	3.64077	3.66664	3.56031	3.63695	3.75013	3.7747	3.60429	3.86119	3.61808	3.66568	3.87116	3.56149	3.68288	3.50031	3.71461	3.59202	3.64186	3.64189
11757234_at	KCNIP4-IT1	lncRNA	4.65473	4.55949	4.70539	4.83426	4.64124	4.24241	4.59176	4.7539	4.50288	4.501	4.57176	4.52084	4.5485	4.57176	4.66399	4.96385	4.4066	4.58319	4.55001	4.53053	4.50023	4.56479	4.58319	4.65975	4.54466
11757239_at	NFYC-AS1	lncRNA	3.43081	3.59276	3.62275	3.45439	3.6387	3.36127	3.35914	3.68379	3.59413	3.52737	3.57941	3.53125	3.46071	3.60106	3.61089	3.40747	3.71109	3.52737	3.24109	3.49547	3.5405	3.46052	3.24422	3.71771	3.63506
11757256_at	LINC00235	lncRNA	5.37202	5.16509	5.24092	5.35883	4.97417	4.90071	5.21193	5.17291	4.92852	5.22123	5.20204	5.28335	4.97747	5.0899	4.90944	5.01082	5.22303	5.25769	5.05726	5.12796	5.00016	5.26292	5.45734	5.09664	5.19018
11757398_x_at	NORAD	lncRNA	10.9456	10.8295	10.8034	11.2078	10.9572	10.6721	11.306	10.9438	10.8517	11.1337	11.0871	10.7554	11.1983	11.2449	10.7766	11.1698	10.9197	10.9111	10.8388	10.9176	10.913	10.9044	10.8679	11.0012	10.9258
11757647_s_at	LINC00909	lncRNA	5.32193	4.87464	4.96817	5.13985	5.4287	5.12061	5.0289	4.77629	4.71979	5.05006	5.11274	4.94643	4.92005	5.14105	5.1281	5.12426	4.87592	5.43796	5.05006	4.89056	5.47347	4.98811	5.35901	5.52241	4.9038
11757689_a_at	MIR7-3HG	lncRNA	3.25692	3.461	3.39552	3.78945	3.66793	3.60762	3.44248	3.48397	3.37706	3.50218	3.43593	3.3824	3.16206	3.3832	3.61284	3.41468	3.59545	3.39449	3.45562	3.53421	3.41893	3.34298	3.49127	3.63467	3.42858
11757715_a_at	MIR205HG	lncRNA	4.00215	3.77143	4.18833	4.09659	4.26225	3.96481	4.01863	4.05113	4.09287	4.07055	4.33544	3.92953	4.10579	3.96714	4.04843	4.03749	3.91238	3.78082	4.02279	4.05832	4.10835	4.10277	3.96364	4.12213	3.88245
11758061_s_at	LINC00472	lncRNA	3.13223	3.21727	3.17912	3.10007	3.21727	3.21727	3.07899	3.28327	3.22128	3.22275	3.18092	3.18863	3.28178	3.14404	3.24471	3.17355	3.16748	3.03392	3.29531	3.19373	3.26105	3.29608	3.34764	3.16772	3.22257
11758331_s_at	LINC00266-1	lncRNA	6.50455	5.84101	6.48431	5.92512	5.05412	6.14732	6.03045	6.01171	6.54892	6.14711	6.61004	5.9987	6.29967	6.78998	6.05566	6.47298	6.8454	6.5607	5.74475	5.85247	6.03507	5.20844	6.16945	6.67988	6.13582
11758351_x_at	LINC01347	lncRNA	6.5955	6.5662	6.4715	6.73205	6.22505	6.46278	6.55358	6.65156	6.45396	6.42942	6.71079	6.70435	6.59013	6.648	6.5669	6.5662	6.44651	6.65836	6.71716	6.39553	6.40283	6.38603	6.8477	6.60349	6.66084
11758837_at	VASH1-AS1	lncRNA	6.08003	6.26639	6.37265	6.09704	6.26639	6.42958	6.44289	6.20254	6.05603	6.11299	5.96485	6.03059	6.22724	6.2278	6.23681	6.03205	6.09864	5.93791	6.29635	6.17153	6.1519	6.16642	6.10339	6.2107	5.9043
11759244_at	LINC00477	lncRNA	3.37409	3.44228	3.55058	3.42255	3.38438	3.58049	3.54105	3.23154	3.24006	3.38531	3.37655	3.61502	3.52689	3.42162	3.29486	3.46	3.48634	3.44228	3.47534	3.55182	3.72387	3.61502	3.42506	3.62657	3.52241
11759262_at	ADARB2-AS1	lncRNA	4.66361	4.69348	4.79402	4.8751	4.45408	4.44105	4.39804	4.48229	4.65618	4.62367	4.64306	4.71713	4.54959	4.64306	4.58901	4.86711	4.63649	4.54177	4.64306	4.43004	4.5851	4.64141	4.99298	4.89813	4.69359
11759589_at	DSCR9	lncRNA	4.78824	4.74429	5.10572	5.2743	4.78824	4.68354	4.69297	4.78824	5.10019	4.539	5.07799	4.98092	4.6797	4.65384	4.32826	4.74447	4.78674	5.00722	4.88666	4.53015	5.24065	4.57513	4.97872	4.83788	4.78824
11759610_at	HOXB-AS3	lncRNA	5.70349	5.68993	5.61384	5.66953	5.66742	5.49508	5.60571	5.54028	5.62423	5.64111	5.62423	5.64111	5.7805	5.67347	5.73601	5.64111	5.62359	5.64985	5.59117	5.42204	5.66846	5.64321	5.76305	5.82453	5.40868
11759683_a_at	SPATA42	lncRNA	3.60659	3.41615	3.45661	3.71569	3.34394	3.34034	3.44949	3.6322	3.18342	3.45304	3.42815	3.4141	3.42815	3.17465	3.29394	3.27284	3.37795	3.41615	3.21824	3.28846	3.36694	3.4868	3.54166	3.45905	3.55415
11759754_a_at	LINC00943	lncRNA	3.32365	3.49179	3.48473	3.21539	3.24281	3.74816	3.25975	3.34798	3.27292	3.27274	3.4747	3.35168	3.26169	3.2208	3.56472	3.24463	3.45782	3.48534	3.35565	3.35545	3.30651	3.47013	3.55751	3.43471	3.28979
11759773_a_at	LINC01667	lncRNA	4.0812	4.39973	4.00609	4.36186	4.44599	4.24915	4.41825	4.3638	4.11794	4.18909	4.36112	4.33978	4.22118	4.14927	4.11247	4.14246	4.21407	4.17617	4.53168	4.28107	4.66434	4.48349	4.28147	4.30914	4.32045
11759811_at	LINC01121	lncRNA	4.75934	4.61994	4.74595	5.11332	4.66026	4.65624	4.84059	4.7499	4.49666	4.61306	4.90181	4.77187	4.85094	4.76798	4.54838	4.7119	4.97508	4.6312	4.74595	4.72431	4.70525	4.77475	4.7119	4.69459	4.57811
11759953_at	LINC01270	lncRNA	3.9898	3.86618	3.99531	4.06209	3.87711	3.87026	3.90107	4.05113	4.06424	4.15246	4.3511	3.95722	3.88566	4.06501	3.83616	4.03195	4.03886	4.26964	4.02446	4.11545	3.92833	3.93272	4.19341	4.04363	4.02446
11760010_at	LINC00656	lncRNA	4.8754	4.3932	4.75443	4.52875	4.43004	4.39603	4.23211	4.57982	4.35403	4.15299	4.43004	4.25965	4.29537	4.33291	4.38929	4.36238	4.27925	4.64071	4.57712	4.19897	4.58583	4.14638	4.57242	4.66115	4.43188
11760046_at	LINC02370	lncRNA	6.50312	6.22228	6.51644	6.23415	6.18783	6.26812	6.12033	6.04118	6.09407	6.06374	6.38893	6.46295	6.42056	6.12371	6.13128	6.25554	6.0784	6.30588	6.29955	5.93454	6.11913	6.12602	6.30122	6.31509	6.29071
11760048_at	LINC01558	lncRNA	4.97966	4.91596	5.02502	4.83132	4.61523	5.15103	4.75448	4.79382	4.78925	4.81492	5.06478	5.10657	4.87908	4.73908	4.78314	4.60127	4.7005	4.71545	4.74872	4.90228	4.83554	4.86029	5.01365	4.92506	4.68217
11760049_at	LINC00308	lncRNA	4.66561	4.26561	4.74674	4.41383	4.17505	4.13171	4.20733	4.15736	4.26678	4.24397	4.27559	4.23022	4.24737	4.29662	4.0335	4.36238	4.26561	4.5686	4.1938	4.22935	4.3155	4.09476	4.37515	4.39215	4.16479
11760066_a_at	NPSR1-AS1	lncRNA	4.17266	4.11908	4.05553	4.42658	3.96014	4.41919	4.21929	4.23943	4.13276	4.11437	4.27864	4.03852	4.15572	4.13276	3.94615	4.232	4.46741	4.22334	3.92208	4.31813	4.46313	4.26524	4.45279	4.19971	3.75606
11760358_at	SRGAP3-AS3	lncRNA	4.39621	4.37796	4.51379	4.52698	4.21161	4.39621	4.64525	4.34567	4.21035	4.39503	4.35115	4.59698	4.22949	4.19966	4.40451	4.48103	4.21499	4.46836	4.39621	4.29104	4.49307	4.56806	4.50684	4.49009	4.52565
11760494_at	LINC01549	lncRNA	3.13533	3.34858	3.37528	3.12896	3.2104	3.19516	3.24109	3.29096	3.24109	3.22025	3.14996	3.10891	3.20278	3.24109	3.35086	3.20642	3.55265	3.19821	3.37375	3.15775	3.20682	3.31363	3.46576	3.24109	3.28487
11760506_at	NCAM1-AS1	lncRNA	4.50528	4.38761	4.63426	4.86304	4.38761	4.44652	4.36178	4.35098	4.27756	4.27887	4.65685	4.54816	4.43818	4.13614	4.36059	4.47085	4.57631	4.29095	4.20604	4.33439	4.40876	4.36099	4.34701	4.54714	4.53401
11760602_s_at	LINC00337	lncRNA	4.37301	4.22907	4.39177	4.48012	4.28243	4.4667	4.0828	4.35098	4.27379	4.32355	4.46917	4.08554	4.36058	4.4041	4.20633	4.63753	4.14425	4.25689	4.25932	4.02563	4.62715	4.13888	4.49135	4.6006	4.33549
11760632_at	KCTD21-AS1	lncRNA	4.62045	4.58789	4.6082	4.77734	4.4882	4.35714	4.70038	4.54732	4.53758	4.58814	4.7238	4.3745	5.01782	4.68369	4.4806	5.0227	4.72624	4.65536	4.45963	4.48747	4.68562	4.86913	4.63854	4.68756	4.82493
11760657_at	LINC01602	lncRNA	3.72444	3.53171	3.59576	3.90273	3.46856	3.57951	3.59708	3.49016	3.48604	3.54354	3.61398	3.6352	3.56536	3.59027	3.46015	3.59708	3.71475	3.68208	3.35962	3.63442	3.59708	3.79217	3.63779	3.61855	3.44293
11760922_a_at	HAND2-AS1	lncRNA	4.25311	3.9968	4.05371	4.26993	3.86524	4.00545	4.12413	4.14717	4.08338	3.87729	4.05257	4.24826	4.03931	3.85248	3.98098	4.11449	3.74181	3.8389	3.95769	3.86303	3.99751	4.00797	3.8187	4.29192	4.31669
11761019_at	LINC00525	lncRNA	3.76661	3.85314	4.12616	4.13847	3.81071	3.82973	3.85598	3.73758	3.81012	3.81495	3.87077	4.04081	3.74234	3.74124	3.77983	3.81046	4.24401	3.73354	3.88577	3.6507	3.88522	3.88522	3.98354	4.2368	4.05265
11761058_at	CCNT2-AS1	lncRNA	3.24586	3.39151	3.41914	3.31021	3.68147	3.25358	3.49449	3.48901	3.51022	3.34514	3.58974	3.50059	3.37214	3.44007	3.54379	3.37721	3.46991	3.48534	3.64904	3.52769	3.46989	3.54303	3.30576	3.40148	3.59562
11761153_s_at	CYP51A1-AS1	lncRNA	4.34875	4.28603	4.09284	4.23992	4.28375	4.0369	4.31184	4.45352	4.21078	4.20084	4.20724	4.26471	4.06037	3.9862	4.19382	4.15187	4.23992	4.15405	4.1673	4.39086	4.46106	4.3925	4.21604	4.21604	4.4991
11761317_at	FAM215B	lncRNA	6.38614	6.35807	6.31969	6.589	6.53604	6.37736	6.26937	6.21895	6.25737	6.11561	6.41323	6.37114	6.54707	6.31718	6.08155	6.23382	6.10604	6.40844	6.28923	6.26342	6.49351	6.40762	6.36	6.49306	6.36345
11761365_at	MIR181A1HG	lncRNA	3.84068	3.5788	3.5487	3.9434	3.811	3.77936	3.50377	3.59485	3.82999	3.69418	3.6676	4.19238	3.73379	3.6917	3.63688	3.93971	3.72438	4.08576	3.96703	3.67837	4.19468	4.00038	4.00298	3.48054	3.98824
11761473_a_at	SPATA41	lncRNA	5.07292	5.05663	5.18543	5.04081	5.0402	5.00438	5.05616	5.02109	4.9979	5.04165	5.14639	5.23762	4.98495	5.08722	5.00523	4.93509	4.70431	5.02225	4.92771	5.18342	4.89552	4.30862	5.04145	5.40525	4.71058
11761613_at	SHANK2-AS3	lncRNA	3.65785	3.73081	3.61929	3.7187	3.46234	3.81709	3.63752	3.68402	3.51525	3.81842	3.70783	3.64473	3.50528	3.72714	3.63355	3.55956	3.78781	3.53182	3.40129	3.77955	3.71551	3.70163	3.64473	3.72453	3.514
11761867_at	LINC00272	lncRNA	4.86428	4.42899	4.44945	4.67378	4.39654	4.61793	4.61793	4.47153	4.56913	4.47227	4.50503	4.83902	4.58952	4.47805	4.4185	4.60576	4.53297	4.66461	4.4285	4.88784	4.60801	4.58952	4.53699	4.97379	4.55586
11761892_at	LINC00334	lncRNA	4.75913	4.61141	4.87174	4.91454	4.89928	4.74689	4.71209	4.61713	4.75143	4.63336	4.6655	5.02166	4.71673	4.73426	4.64233	4.77434	4.74846	4.91595	4.8294	4.56216	4.60686	4.25209	4.87151	4.60798	4.77641
11761925_at	FER1L6-AS1	lncRNA	6.36416	6.03881	6.28753	6.29065	5.95241	6.18715	6.09812	5.97827	6.05965	6.22516	6.27867	6.30629	6.23442	6.42481	5.89271	6.11499	6.06769	6.16934	5.98005	6.02188	6.15658	6.01541	5.94818	6.16465	6.47143
11761962_at	KIF25-AS1	lncRNA	4.49283	4.33416	4.48933	4.47051	4.39266	4.33168	4.4728	4.48872	4.50533	4.55078	4.23427	4.2556	4.56223	4.42675	4.52536	4.43363	4.42451	4.65943	4.39973	4.38618	4.44867	4.4728	4.33025	4.53512	4.5712
11762198_a_at	JAZF1-AS1	lncRNA	4.10453	3.79799	3.93723	3.98194	3.84969	4.0711	4.06087	3.83275	3.97122	3.90785	4.15198	4.18741	4.07495	4.08289	3.99875	4.0711	4.09224	4.51708	4.02293	4.05206	4.16049	4.01351	4.2646	4.39065	4.26854
11762359_x_at	NEAT1	lncRNA	4.12504	4.20284	4.57531	3.73237	3.89479	4.04414	3.88717	4.04325	4.56737	4.18153	4.21138	4.18179	4.15829	4.72222	4.10489	4.18179	4.30576	4.05976	4.27053	4.14499	3.9256	3.97973	4.21544	4.22977	4.01324
11762361_at	WDFY3-AS2	lncRNA	3.8919	3.78324	4.22346	4.52465	3.71978	3.7408	3.92252	4.01507	3.68327	3.84754	3.93764	4.0517	3.82965	3.74362	3.61028	4.14342	4.00797	3.94512	4.08036	3.88946	4.0282	3.94065	3.7907	4.24338	3.94371
11762372_at	GSN-AS1	lncRNA	5.63364	5.49585	5.56147	5.58189	5.39369	5.53064	5.43378	5.49585	5.58933	5.58691	5.51314	5.3563	5.33698	5.50139	5.19913	5.49318	5.37315	5.54178	5.49585	5.50715	5.49585	5.45315	5.51145	5.49585	5.59302
11762502_at	DAOA-AS1	lncRNA	3.09275	3.07572	3.1733	3.20682	3.24219	3.31178	3.24088	3.20682	3.17959	3.13641	3.13213	3.24795	3.19578	3.16633	3.19703	3.23998	3.17649	3.20018	3.52445	3.20541	3.35717	3.28066	3.12164	3.20288	3.20682
11762527_at	LINC00315	lncRNA	5.94467	5.64435	6.00469	5.93457	5.68017	5.62423	5.88392	5.69951	6.03564	5.90875	5.77577	5.97306	5.62691	5.69772	5.77089	5.86142	5.60323	5.74239	6.06425	5.78714	6.00111	5.7074	5.5535	5.89381	5.81917
11762633_at	LINC01630	lncRNA	4.14146	3.89636	3.80443	3.73527	3.63777	3.69837	3.88715	3.73097	3.71668	3.63334	3.73404	3.78142	3.63977	3.48356	3.53031	3.75714	3.86502	3.82023	3.75714	3.53395	3.53756	3.85549	3.87239	3.89516	3.73916
11762821_at	LINC00595	lncRNA	6.34076	6.12364	6.31723	6.5	6.19972	6.08037	5.93556	6.11843	6.0383	6.07373	6.41582	6.18418	6.38755	6.25654	5.94173	6.41663	6.21996	6.1455	6.20836	6.17426	6.30432	6.3074	6.30585	6.10916	6.1265
11762866_at	LINC00476	lncRNA	4.04999	3.95795	4.29218	4.49093	3.92082	4.04038	4.3326	3.9905	4.04038	3.95812	3.64575	4.04038	4.00293	4.13572	4.01571	4.1257	4.22585	4.12281	4.18435	3.93264	3.95447	3.88232	4.05987	4.16822	4.09005
11762879_a_at	NARF-IT1	lncRNA	4.63034	4.73918	4.99441	4.86118	4.60502	4.87994	5.06275	4.70952	4.84262	4.59892	4.91977	4.76591	5.01777	4.54556	4.68342	4.84003	4.78285	4.83935	4.7653	4.67274	4.67146	4.53877	4.72085	4.72353	4.64735
11762887_a_at	DIO3OS	lncRNA	8.06681	7.93312	7.9994	7.84625	7.64724	7.93363	7.96556	7.87633	7.84728	7.82534	8.07495	7.88356	7.83197	7.79991	7.88648	7.94534	7.89691	7.91086	7.90938	7.84555	7.90938	7.97002	8.06598	8.06768	7.90938
11762929_x_at	FAM66D	lncRNA	3.94633	3.8299	3.92765	3.80502	4.01531	3.97473	3.88608	3.95881	3.98516	3.73916	3.69555	3.77163	3.82479	3.73721	3.71424	3.87443	3.86651	3.84232	4.11775	4.08043	3.89036	3.80735	3.88002	3.88608	3.85302
11763041_x_at	FAM95C	lncRNA	3.83511	3.53774	3.52209	3.46311	3.47335	3.66934	3.58541	3.55131	3.6856	3.43758	3.65399	3.68186	3.55893	3.33464	3.51457	3.71856	3.38761	3.6304	3.53687	3.67543	3.46442	3.43879	3.44693	3.67926	3.4486
11763110_at	FBXW7-AS1	lncRNA	3.55114	3.44157	3.40371	3.58608	3.39182	3.36355	3.53027	3.47514	3.47514	3.5372	3.53158	3.64313	3.42524	3.33567	3.72947	3.40791	3.47514	3.39999	3.47754	3.39603	3.47514	3.37028	3.64807	3.38879	3.44815
11763340_s_at	LINC00205	lncRNA	6.70618	7.42489	6.88796	6.07829	6.43097	6.29034	6.42627	7.04202	7.10797	6.73251	6.86734	6.70618	6.5231	6.8568	7.1118	6.42183	7.00449	6.67595	6.66443	6.30554	6.96406	6.9843	6.28795	6.65956	6.74234
11763346_at	LINC01102	lncRNA	4.06264	3.74977	3.6319	3.7008	3.53146	3.62589	3.69062	3.77811	3.62385	3.71221	3.64726	3.87921	3.78142	3.73776	3.58484	3.56003	3.83648	3.55189	3.83438	3.5487	3.48702	3.53291	3.72855	3.71069	3.73266
11763358_at	DGCR9	lncRNA	4.35539	4.27318	4.11304	4.6231	4.23544	4.26186	4.17197	4.18388	4.24176	4.27047	4.68718	4.31685	4.28204	4.24147	3.96171	4.24637	4.26278	4.35357	3.97956	4.36332	4.10991	4.12667	4.48557	4.36444	4.23775
11763364_at	LINC01118	lncRNA	5.04183	5.10266	5.19303	4.94408	4.90202	5.01847	5.19184	5.03482	4.88418	5.06777	5.32756	5.35371	5.16652	4.98983	5.09264	4.93437	5.16676	5.20103	4.90979	5.07512	5.08329	5.17373	5.11761	4.97292	5.15436
11763372_at	LINC00323	lncRNA	3.19593	3.21556	3.51073	3.37609	3.35058	3.48534	3.26746	3.05625	3.1645	3.13884	3.17881	3.26015	3.1645	3.21809	3.19029	3.18363	3.27533	3.27533	3.30651	3.35988	3.20682	3.14619	3.31758	3.36598	3.33563
11763385_x_at	WAC-AS1	lncRNA	7.88493	8.43286	8.40968	8.71446	8.69264	7.95616	8.2676	8.05601	8.43201	8.20855	8.22569	8.29237	8.41909	8.61427	8.34583	8.20505	8.34846	8.47042	8.33084	8.42031	8.63125	8.85787	8.1939	8.28026	8.35586
11763388_at	LINC02140	lncRNA	3.72332	3.67447	3.73312	3.89978	3.5309	3.33513	3.86308	3.34171	3.73744	3.36592	3.73916	3.5621	3.70963	3.68812	3.39064	3.56686	3.52304	3.51817	3.66298	3.38043	3.45165	3.42111	3.70705	3.5744	3.32884
11763389_a_at	LINC00906	lncRNA	4.05263	3.63334	3.65554	4.08984	3.5444	3.5279	3.86672	3.72124	3.60326	3.70018	3.79786	3.40323	3.83194	3.68619	3.66815	3.828	3.48473	3.61284	3.91716	3.73819	3.87942	3.64243	3.7047	3.6623	3.61903
11763394_a_at	LINC02562	lncRNA	4.10579	5.37418	4.29222	4.07752	3.9079	3.96344	4.34785	4.13228	3.94489	3.82513	3.96656	4.32524	4.08674	3.98143	4.09054	4.0958	4.22761	3.89417	4.15557	3.97726	4.09772	4.57486	4.23976	4.25325	3.92038
11763398_at	LINC01013	lncRNA	4.88222	5.38102	5.3532	6.10844	5.27489	5.18335	5.2153	5.35872	5.11618	5.20899	5.83793	5.05929	5.09693	5.40549	4.94975	5.30823	4.86622	5.37228	5.18595	5.23051	5.32819	5.55392	5.30809	5.2273	5.12471
11763405_at	LINC00466	lncRNA	3.72608	3.41968	3.74819	3.651	3.60775	3.44899	3.44511	3.49043	3.62357	3.50516	3.44238	3.70624	3.33156	3.53097	3.18766	3.67489	3.55387	3.66805	3.48594	3.55908	3.57339	3.33592	3.66232	3.53945	3.69063
11763413_at	ASAP1-IT2	lncRNA	6.00649	6.37815	6.45057	6.02708	5.71818	5.39359	5.72608	6.05388	7.16792	5.95604	5.55151	5.95525	6.32583	6.67706	6.48925	6.16642	6.62271	6.64437	5.99876	5.90421	6.54434	5.79686	6.68145	6.3901	5.97559
11763424_at	ARRDC3-AS1	lncRNA	3.09651	3.22312	3.20018	3.45649	3.10973	3.13201	3.29635	3.19416	3.12597	3.27625	3.26763	3.19416	3.28767	3.15687	3.39323	3.15911	3.15246	3.20116	3.11016	3.11327	3.0694	3.07904	3.11211	3.44244	3.24471
11763432_at	LINC02318	lncRNA	2.99023	3.09929	3.1839	3.56111	3.1277	3.05493	3.37766	3.15472	3.25186	3.18601	3.29417	3.34078	3.01306	3.21809	3.27169	3.21966	3.21992	3.12017	3.02789	3.09767	3.25221	3.29516	3.24955	3.20288	3.31948
11763448_at	LINC01193	lncRNA	4.62045	4.33647	4.69369	4.83821	4.32833	4.46706	4.53065	4.3378	4.43651	4.2963	4.51803	4.65622	4.31366	4.49196	4.26154	4.52218	4.46106	4.58788	4.46917	4.41055	4.46444	4.31513	4.37754	4.57165	4.46106
11763468_at	LINC01730	lncRNA	5.95495	6.47418	6.3793	5.07526	5.78292	4.6783	4.9593	5.89699	5.15637	6.02726	4.97391	5.96207	4.66202	6.43611	6.49371	6.13796	7.42863	5.83117	4.80379	5.82264	5.77715	4.63812	6.00662	4.86942	5.63104
11763573_at	LINC02465	lncRNA	3.26888	3.41327	3.40044	3.4697	3.21042	3.01303	3.24109	3.1465	3.25754	3.28049	3.37913	3.44749	3.22517	3.35706	3.39297	3.18766	3.34619	3.08402	3.19613	3.24109	3.07277	3.24109	3.1717	3.24684	3.1975
11763592_a_at	TARID	lncRNA	3.62842	3.45212	3.821	3.82661	3.46288	3.67234	3.75195	3.75998	3.65005	3.59708	3.39979	3.57688	3.6155	3.82621	3.50366	3.51093	3.56303	3.39989	3.68992	3.573	3.79085	3.52579	3.68645	3.5054	3.57598
11763603_a_at	LINC02347	lncRNA	4.12276	3.87538	4.13335	3.77033	3.71811	3.77991	3.86846	3.72119	3.6682	3.85074	3.84923	4.06854	3.73844	3.82133	3.9415	3.91627	4.28412	4.00555	4.33414	3.87538	4.0431	3.75162	4.06638	4.06704	4.01382
11763613_a_at	LINC00885	lncRNA	3.79216	3.63857	3.81847	3.92624	3.56019	3.58477	3.72621	3.71517	3.58342	3.60732	3.63467	3.714	3.6439	3.68577	3.56747	3.52237	3.64476	3.84232	3.52529	3.49873	3.73634	3.58742	3.52445	3.56547	3.63467
11763697_s_at	SNHG9	lncRNA	7.39193	7.50213	6.79	7.34266	7.48667	7.25196	7.74563	7.50576	7.60034	7.72856	8.28953	7.46705	7.17783	7.35062	6.88871	7.35795	7.52957	7.00288	7.74413	7.64243	8.0418	7.48449	8.01394	7.56176	7.60696
11763778_a_at	MCM3AP-AS1	lncRNA	3.47846	3.82748	3.62955	3.72497	3.62458	3.65874	3.47659	3.52396	3.83327	3.38132	3.47103	3.54217	3.94837	3.97818	3.66367	3.59708	3.6578	3.77025	3.77742	3.54723	3.54733	3.8219	3.5214	4.09394	3.65887
11763847_a_at	LINC01119	lncRNA	5.66705	5.47404	5.37084	5.90497	5.57409	5.48886	5.66472	5.45786	5.23652	5.42531	5.55151	5.435	5.47454	5.28176	5.39626	5.17569	5.33474	5.29376	5.38614	5.58016	5.23507	5.60883	5.36356	5.36157	5.42531
11763876_at	LINC02308	lncRNA	3.7525	3.44632	3.60157	3.86734	3.63647	3.8146	3.49605	3.60157	3.60831	3.59654	3.52195	3.37446	3.56375	3.39854	3.69121	3.6004	3.60957	3.35433	3.54381	3.60157	3.6753	3.68312	3.38451	3.63947	3.70857
11763896_at	SNHG25	lncRNA	4.79827	4.41705	4.82784	4.22788	4.3034	4.47249	4.59213	4.45965	4.47992	4.3059	4.54536	4.50346	4.29206	4.41668	4.66854	4.67764	4.57381	4.54708	4.4022	4.41854	4.48282	4.21538	4.77238	4.79193	4.66128
11763914_a_at	SNHG17	lncRNA	5.30093	5.3114	5.32576	5.1613	5.14007	5.02217	4.99819	5.12911	5.43694	5.25365	5.12061	5.2378	5.18851	5.41978	5.17762	5.35662	5.38796	5.70717	5.27224	5.28223	5.63239	5.37551	5.32879	5.60042	5.40908
11763952_at	PISRT1	lncRNA	4.21472	4.25129	4.20719	4.51954	3.97915	4.34613	4.22072	4.25267	4.14152	4.13082	4.25736	4.30902	4.01582	4.24663	3.7848	4.12394	4.33118	4.46166	4.21881	4.47234	4.25872	4.22512	4.54054	4.24567	4.26025
11763970_at	PRRX2-AS1	lncRNA	5.28548	4.83108	5.16968	4.93203	4.77932	4.67446	4.80019	4.85945	4.77059	4.81588	5.06132	4.93203	5.07293	4.77026	4.70785	5.03664	5.24345	5.09564	5.1419	4.78754	4.99138	4.98743	4.7797	4.71921	4.8982
11763971_at	LINC01082	lncRNA	3.66232	3.57208	3.66061	3.5958	3.4947	3.52742	3.67083	3.9343	3.63999	3.50948	3.52568	3.44749	3.53579	3.6081	3.6067	3.61143	3.84132	3.6081	3.70473	3.44294	3.63169	3.6081	3.57064	3.6376	3.69063
11763985_at	LINC02366	lncRNA	3.85991	4.02942	3.66855	3.89674	3.42162	3.77492	3.60136	3.64104	3.80721	4.00822	3.63639	3.74048	3.66675	3.69883	3.68933	3.70247	4.04878	3.619	3.55633	3.56184	3.64555	3.58274	3.80758	3.59492	3.67188
11764015_at	LINC02032	lncRNA	3.65314	3.85033	3.80443	3.80443	3.72375	3.71044	4.02652	3.839	3.86064	3.69587	3.73604	3.80443	3.71881	3.84947	3.47436	3.88768	3.85338	3.83655	3.68884	3.70612	3.86468	3.82039	3.80443	3.88249	3.55892
11764055_at	FMR1-IT1	lncRNA	7.13153	7.54238	7.37524	6.04722	7.55625	7.00719	7.00639	8.07567	7.9786	8.21065	7.96694	8.12793	7.35698	7.59232	7.29965	7.5265	7.46479	7.67817	7.88697	7.96721	7.53302	7.76954	7.96355	7.21774	7.62824
11764088_at	LINC01424	lncRNA	3.24671	3.31783	3.52343	3.46616	3.25899	3.27288	3.42495	3.12184	3.27805	3.28049	3.13267	3.42495	3.53421	3.38754	3.54811	3.28409	3.12828	3.38219	3.1468	3.3892	3.30895	3.25537	3.16981	3.42887	3.27055
11764108_at	LINC01696	lncRNA	3.70621	3.87988	3.74043	4.22055	3.82313	3.81087	3.94572	3.88141	3.825	3.73916	4.00336	3.92525	3.8155	3.8451	3.4444	3.73426	3.85316	3.93764	3.72612	3.84247	3.75537	3.73412	3.92022	3.98985	3.82099
11764113_at	LINC00581	lncRNA	3.63087	3.7498	3.82883	4.02375	3.5881	3.70027	3.80446	3.77793	3.73914	3.55655	3.71553	3.79789	3.61097	3.7166	3.66434	3.7225	3.90896	3.82737	3.90864	3.7682	3.50155	3.62708	3.95675	3.7166	3.64189
11764125_at	LINC00700	lncRNA	3.10141	3.18185	3.20765	3.50646	3.20121	3.34088	3.27181	3.29988	3.30228	3.22299	3.24234	3.49417	3.11417	3.20306	3.27181	3.16556	3.34995	3.24155	3.17745	3.27911	3.25221	3.10329	3.3564	3.28733	3.28093
11764159_a_at	LINC01799	lncRNA	3.73767	3.5005	3.59366	3.49143	3.42153	3.6685	3.57256	3.66249	3.43249	3.43829	3.49744	3.60724	3.37845	3.45556	3.40699	3.50186	3.5005	3.48922	3.45785	3.44198	3.46965	3.49491	3.51218	3.44212	3.34885
11764161_a_at	LINC02501	lncRNA	4.42557	4.24541	4.56372	4.52476	4.3267	4.4509	4.45032	4.43617	4.21326	4.38585	4.39463	4.3826	4.40933	4.36407	4.41058	4.39641	4.26093	4.28755	4.3113	4.44245	4.47217	4.41058	4.448	4.60234	4.41162
11764162_at	INTS6-AS1	lncRNA	4.26077	4.63166	4.478	4.11148	4.04701	4.16907	4.49018	4.23214	4.3993	4.02563	4.14057	4.18735	4.12503	4.55414	4.72931	4.18735	4.23813	4.11521	4.12507	3.75703	4.35985	4.0343	4.04539	4.28899	3.99946
11764167_at	LINC00570	lncRNA	4.01166	4.06006	4.14625	4.23616	3.80583	4.08809	4.10579	4.09261	4.17018	3.99179	4.08078	3.8415	3.99552	4.1259	4.02192	3.86243	4.1445	4.13321	4.22055	3.98183	4.2332	4.18468	4.06638	4.31455	4.11159
11764177_a_at	SLC16A1-AS1	lncRNA	3.49873	3.82633	3.41605	3.29741	3.61941	3.57641	3.58541	3.69063	3.51141	3.61468	3.63953	3.47514	3.40659	3.54567	3.51198	3.48612	3.51685	3.36653	3.63979	3.50417	3.50155	3.44964	3.57778	3.50809	3.67393
11764219_at	LINC00380	lncRNA	3.90737	3.67934	3.86855	3.85726	3.45562	3.53783	3.67934	3.66122	3.50243	3.66122	3.84979	3.89249	3.64085	3.62954	3.67934	3.64604	3.59463	3.65568	3.67934	3.65174	3.79161	3.6091	3.58616	3.77083	3.57552
11764271_at	LINC01862	lncRNA	3.61313	3.48526	3.46747	3.74747	3.40107	3.37001	3.39912	3.31301	3.57581	3.38852	3.42162	3.71791	3.44776	3.42162	3.32501	3.4697	3.30698	3.39267	3.42162	3.39764	3.42162	3.4645	3.39928	3.48151	3.37139
11764290_at	SLC5A4-AS1	lncRNA	3.93837	3.95964	3.82908	4.0342	3.80243	3.75293	3.92223	3.97601	3.92223	3.66293	3.795	3.85316	3.92223	3.92223	3.76214	4.11754	3.75908	3.89568	3.8236	4.06452	4.09493	3.92223	3.81846	3.94801	3.95861
11715100_at	HIST1H3G	coding	4.3235	4.21547	4.29249	4.2481	4.21465	4.31043	4.456	4.19743	4.20871	4.18459	4.33318	4.19986	4.23484	4.28607	4.10831	4.20436	4.13319	4.36695	3.9671	4.21658	4.38015	4.46106	4.27679	4.42841	4.60336
11715103_x_at	TNFAIP8L1	coding	6.25543	5.96567	6.35502	5.95616	6.33039	5.92047	5.75728	6.22729	6.29425	6.15749	6.21376	5.95089	5.88439	5.95008	6.34937	5.96352	6.35281	6.34061	6.01924	6.04697	6.61682	6.65294	6.15157	6.13104	6.6023
11715104_s_at	OTOP2	coding	5.45626	5.58055	5.8851	5.94445	5.54676	5.67551	5.61179	5.45288	5.62285	5.55141	5.5932	5.56627	5.62498	5.25171	5.58173	5.5633	5.53622	5.51493	5.48204	5.45448	5.81059	5.54577	5.66175	5.58876	5.6513
11715105_at	C17orf78	coding	3.68306	3.47978	3.55194	3.98666	3.61611	3.83669	3.70703	3.57938	3.48705	3.64761	3.76095	3.61121	3.71256	3.46473	3.61102	3.69524	3.57306	3.6585	3.69951	3.6505	3.6505	3.46277	3.55448	3.6505	3.42863
11715106_x_at	CTAGE15	coding	4.89162	4.78777	4.77548	5.16212	4.75577	4.87069	4.81616	4.79299	4.81174	4.59847	4.7786	4.87629	4.81174	4.71593	4.69636	4.74889	4.81174	4.98125	5.20995	4.73694	4.70502	4.66201	4.81174	4.98161	4.82487
11715107_s_at	F8A1	coding	5.21169	5.40766	5.1204	4.7981	4.82766	5.82039	5.62091	5.29318	5.28638	5.32713	5.34144	5.15223	5.54948	5.48139	5.13475	5.55236	5.32713	5.51299	5.3457	5.22087	5.1618	4.86286	5.57836	5.25885	5.46303
11715109_at	SAMD7	coding	3.96291	4.13765	4.65115	4.34987	3.92355	4.39921	4.27227	4.26705	4.16944	4.29338	4.21843	4.15375	4.21114	4.57477	4.21465	4.42764	4.1445	4.37375	4.26179	4.31745	4.23639	4.25841	4.56404	4.36977	4.1349
11715110_at	ARRDC5	coding	7.26126	7.1845	7.03433	7.10366	6.90369	6.96415	6.70139	7.04823	6.87357	6.95173	7.02297	7.01281	7.228	7.2247	7.06137	7.07384	6.94512	7.2446	6.82453	6.89039	7.24181	6.93635	7.08576	6.98898	7.05058
11715111_s_at	CGB1	coding	8.34165	8.02156	8.20275	8.24416	7.85225	8.02245	7.87133	7.92585	7.8841	7.91153	8.45113	7.98238	8.12178	7.84864	7.67551	8.07697	7.98013	8.17407	7.8729	7.90707	7.95182	8.20744	8.19133	7.94696	8.05772
11715112_at	ERICH3	coding	3.60678	3.5973	3.55835	3.72434	3.50655	3.48131	3.45165	3.55768	3.50866	3.32315	3.52251	3.75702	3.48131	3.49396	3.67689	3.57304	3.41468	3.64076	3.59002	3.70357	3.4578	3.40774	3.5597	3.52796	3.61206
11715113_x_at	FAM86B1	coding	7.28259	7.20626	7.17953	7.53021	7.15314	7.07684	7.23785	7.27276	7.09818	6.90675	7.3495	7.18102	6.93929	7.13616	7.22086	7.31476	7.34228	7.22584	7.16993	7.03486	7.28891	7.14419	7.23236	7.35726	7.30897
11715115_s_at	HIST1H2BI	coding	3.50381	3.21689	3.34415	6.70777	3.37061	3.43433	3.47911	3.6886	3.32627	3.27462	3.35494	3.30012	3.52646	3.24555	3.29486	3.35056	3.2423	3.34974	3.43592	3.39603	3.60157	3.40478	3.36521	3.39603	3.46227
11715116_s_at	HIST1H4E	coding	4.52915	4.95483	4.97492	8.13944	5.02693	4.82706	4.95561	4.97262	4.79898	4.80785	5.23804	4.98465	4.78505	4.73334	4.78757	5.19457	5.02281	4.77264	4.99209	4.9836	5.12201	5.14153	5.01787	4.83007	4.75448
11715117_x_at	HIST1H2AJ	coding	3.00973	3.24831	3.09699	3.95695	3.07861	2.985	3.10074	3.12215	3.15394	3.01505	3.0856	2.95444	3.19717	3.12653	3.13486	3.05166	3.12841	3.10074	3.04111	3.1511	3.15818	3.10074	3.2036	3.33821	2.96427
11715118_s_at	HIST1H2BF	coding	4.43653	4.14828	4.31618	7.22504	4.58238	4.27545	4.62622	4.5667	4.61574	4.39832	4.647	4.614	4.55213	4.27629	4.41794	4.71246	4.67795	4.66819	4.67502	4.58984	4.84739	4.76087	4.58788	4.76049	4.4935
11715119_s_at	C2CD4B	coding	3.75414	3.55807	3.75895	3.84256	3.45562	3.54743	3.57059	3.73912	3.64473	3.42207	3.62938	3.53809	3.52153	3.66722	3.67833	3.64473	3.5946	3.64473	3.58118	3.59879	3.69468	3.5534	3.78822	4.02881	3.77745
11715120_s_at	HIST1H2BE	coding	4.82587	4.65236	4.77755	5.22999	4.51813	4.72091	4.76267	4.77877	4.66651	4.8312	4.93208	4.99054	4.76183	4.66928	4.57196	4.8006	4.68708	4.95648	4.77573	4.65302	4.7024	4.95012	4.76073	4.8324	4.83482
11715121_s_at	HIST1H3A	coding	4.45487	4.47844	4.81637	6.77054	4.78787	4.35955	4.52343	4.7539	4.73062	4.54504	4.95056	4.43754	4.42207	4.6158	4.03404	4.79413	4.78941	4.62686	4.32983	4.73361	4.93663	4.64664	4.57935	4.62686	4.69116
11715122_at	RAB3D	coding	6.25545	5.95528	6.6931	5.71459	5.66563	6.71499	6.50538	6.21727	6.25133	6.23764	6.50485	6.1411	6.03302	6.24479	6.50875	6.08142	6.12617	6.31268	6.14326	6.25133	6.11901	5.77144	6.46361	6.57546	6.30906
11715123_s_at	PDZD9	coding	4.39965	4.31841	4.31841	4.86708	4.34057	4.48291	4.41613	4.26341	4.24176	4.43228	4.56987	4.24776	4.51048	4.43228	4.23462	4.4599	4.50403	4.60383	4.46613	4.39876	4.46141	4.44841	4.51809	4.45389	4.61227
11715124_s_at	CACNG8	coding	7.9178	7.66171	7.75103	8.35399	7.82013	7.79825	7.75559	7.89175	7.81534	7.83332	8.00672	8.00188	7.85684	7.82128	7.75026	7.83414	7.82128	7.9019	7.70725	7.60502	7.55593	7.56052	7.78736	7.59755	8.0053
11715125_at	MORC2	coding	8.26491	8.13188	7.79344	7.29462	7.96078	7.82791	7.96585	7.20794	8.33321	7.13998	7.1234	6.7165	8.13125	8.19433	8.30433	7.21016	7.88487	7.45727	7.50917	7.34164	8.20131	7.5371	7.31003	7.75506	7.33305
11715126_s_at	HIST1H2BN	coding	6.59518	7.0091	7.06493	8.17025	6.11469	6.22939	6.04435	6.56624	6.85614	6.59093	6.3551	6.05196	6.39436	6.87447	6.15136	6.95445	7.04159	6.71959	6.19054	6.32515	6.74076	6.35236	6.64764	6.22277	6.47727
11715127_s_at	GPR32	coding	4.12854	3.95506	4.12212	3.99034	3.87387	3.96931	4.0692	4.03243	3.74613	4.0039	4.13607	4.05778	3.97972	4.15906	3.71028	4.04181	4.1956	4.17084	3.99034	3.89174	3.92833	3.82921	4.32416	4.17758	3.92364
11715129_s_at	ZNF600	coding	9.06095	8.95984	9.10421	9.38707	8.94234	8.52488	8.59933	8.86237	8.8821	8.78402	8.87095	8.72738	8.88127	8.86722	8.86324	9.14897	8.98041	8.65609	8.82127	8.84047	8.80742	8.41396	8.7586	8.71088	8.90622
11715130_s_at	KRTAP6-2	coding	6.13663	6.07651	6.22145	6.05665	6.00896	6.20743	6.14218	6.07914	5.93923	6.23478	6.0695	6.30178	6.08768	5.92176	6.00735	6.13663	6.13663	6.24501	6.06731	6.25587	6.07581	6.16561	6.36613	6.30579	6.13663
11715131_s_at	KRTAP20-1	coding	4.46348	4.08608	3.92965	4.27784	3.994	4.0137	4.01488	3.8944	3.83461	3.80038	4.08324	3.96456	3.88092	3.868	4.09432	4.15187	4.00305	4.18423	4.10049	3.67491	3.93569	4.02844	4.2834	4.07346	4.07584
11715132_x_at	HIST1H2BH	coding	6.8877	6.51772	7.52664	8.75433	6.8454	6.88775	6.95373	6.86561	6.76455	6.80021	6.38625	6.98706	7.04862	6.55162	6.88901	7.47878	6.84554	7.56418	6.53037	7.01318	7.2875	7.26526	7.85513	7.59415	7.3428
11715134_s_at	GLIPR1L2	coding	3.17616	3.08941	3.08282	3.11683	2.99023	2.94972	3.08412	3.09174	3.04454	3.05801	3.00138	2.99295	3.11758	3.04383	3.15311	3.03419	3.06242	3.12363	3.10919	2.9724	3.06242	3.05547	3.06242	3.08985	3.06242
11715135_s_at	SNAPC5	coding	5.32498	5.52961	5.56107	5.19909	5.30682	5.14578	5.01472	5.15434	5.4471	5.21404	5.23901	5.24427	5.40989	5.4214	5.45096	5.33178	5.29175	5.41992	5.35584	5.5515	5.18048	5.40595	5.2625	5.11963	5.39842
11715136_at	OR8U1	coding	4.83662	4.79056	4.89604	5.28111	4.61209	4.81218	4.8138	4.90991	4.56603	4.82489	4.94153	4.62131	4.82646	4.96597	4.58351	5.00723	4.98505	4.9765	4.92559	4.90863	4.90069	4.92058	4.84241	4.97741	4.84724
11715137_s_at	SSX2B	coding	8.49831	8.09478	8.15448	8.2978	7.75746	7.82883	8.02242	7.84856	7.66362	7.96284	7.93229	8.04032	8.03438	8.06233	7.57844	8.18399	8.09958	8.21618	7.8753	7.86451	8.05115	8.13696	8.30019	8.04666	7.96246
11715139_x_at	IFNA10	coding	3.40774	3.40177	3.39603	3.53748	3.28799	3.37407	3.41572	3.3257	3.39603	3.39603	3.32877	3.35303	3.4195	3.45586	3.39603	3.50966	3.35441	3.31232	3.28179	3.35988	3.45308	3.32004	3.58274	3.50015	3.39068
11715142_s_at	GSC2	coding	3.24797	3.45438	3.4334	3.4697	3.52668	3.32696	3.64764	3.57616	3.39499	3.43657	3.45031	3.41978	3.39378	3.48905	3.46381	3.45031	3.42083	3.41724	3.45031	3.4933	3.54892	3.33345	3.35651	3.36985	3.59562
11715143_s_at	OR9Q2	coding	4.45942	4.24503	4.37853	4.69304	4.10759	4.1969	4.28318	4.31706	4.26145	4.28318	4.44637	4.26845	4.38592	4.12297	4.17645	4.30948	4.43667	4.1895	4.24512	4.43714	4.27831	4.28318	4.25267	4.50412	4.19192
11715144_s_at	KRTAP19-7	coding	4.9841	5.28121	5.34873	5.65191	5.37303	5.39496	5.46889	5.29055	5.39555	5.10831	5.46675	5.31407	5.28106	5.1904	5.07752	5.19964	5.05213	5.22559	5.44818	5.2303	5.21894	5.3011	5.36677	5.26143	5.3915
11715145_s_at	KRTAP20-2	coding	4.78033	4.61085	4.60856	4.72227	4.35705	4.44323	4.4246	4.6367	4.56598	4.63707	4.60951	4.63917	4.63764	4.40588	4.72385	4.5702	4.73592	4.64391	4.56565	4.54921	4.61085	4.63064	4.6367	4.61085	4.57637
11715147_at	MAATS1	coding	3.69063	3.69143	3.61824	3.71327	3.80639	3.69063	3.93361	3.69063	3.4531	3.71327	3.81533	3.98076	3.65651	3.57302	3.65695	3.68093	3.59534	3.74977	3.63287	3.69063	3.54095	3.69063	3.65865	3.62045	3.93149
11715148_s_at	HIST2H2AB	coding	4.62027	4.42092	4.65309	5.81454	4.66767	4.51226	4.64757	4.57129	4.61982	4.55446	4.68234	4.84159	4.53453	4.52723	4.67902	4.66871	4.71805	4.64521	4.79874	4.52943	5.04897	4.60893	4.65309	4.72127	4.63439
11715151_x_at	PRB3	coding	5.62115	5.75194	5.668	6.00289	5.75703	5.66985	5.91085	5.48218	5.59786	5.62753	5.7693	5.77758	5.68787	5.7989	5.85139	5.68541	5.75703	5.73101	5.75703	5.61881	6.12761	6.02629	5.94359	5.7263	5.93088
11715154_s_at	ZNF675	coding	4.06638	3.94934	3.69333	3.09929	4.03319	3.59304	3.5865	3.64945	3.80453	3.92564	3.91118	3.51781	4.14362	3.9546	4.0375	3.90116	3.79127	3.5939	3.79095	3.66438	3.85883	3.99829	3.56727	3.90937	3.59562
11715155_s_at	TUBB8	coding	5.98942	6.12474	5.8109	5.97766	5.88866	5.98019	5.99573	5.98942	5.9773	6.01765	6.09547	6.00177	5.76941	5.98942	5.82948	6.00203	6.00748	6.09175	5.87521	5.93413	5.87398	6.07874	6.04301	6.05568	5.97746
11715156_s_at	KRTAP6-1	coding	10.938	10.5256	10.6115	10.7233	10.2224	10.5272	10.5092	10.524	10.2964	10.411	10.7377	10.6289	10.5272	10.424	10.4087	10.4568	10.5643	10.6629	10.4131	10.5037	10.4511	10.3181	10.7184	10.5272	10.6308
11715157_s_at	KRTAP19-2	coding	3.7409	3.63425	3.62035	3.9697	3.81287	3.62598	3.59831	3.53945	3.66815	3.58963	3.71331	3.82406	3.60685	3.5185	3.66815	3.8285	3.66815	3.4657	3.66815	3.68256	3.6179	3.82087	3.72123	3.81914	3.59897
11715158_s_at	KRTAP19-4	coding	3.37955	3.31472	3.23547	3.3404	3.27292	3.27072	3.16063	3.39461	3.48412	3.2037	3.41376	3.44088	3.26602	3.11132	3.31982	3.27292	3.27292	3.27292	3.30698	3.137	3.25324	3.23752	3.30035	3.33003	3.22194
11715159_at	SFT2D1	coding	10.7979	10.846	10.991	10.3989	10.5453	11.2007	11.0106	10.5309	10.9864	10.8705	10.5594	10.9079	10.7714	10.2738	10.7993	10.5616	10.7577	10.8274	10.5458	10.8647	10.8045	10.7787	10.7062	10.9094	10.7314
11715161_s_at	KRTAP21-2	coding	6.56187	6.16941	6.2703	5.97766	5.94889	6.14432	6.28107	6.00117	6.08785	5.99783	6.14688	6.23351	6.09383	6.13578	6.08246	6.41632	6.67947	6.1256	6.36652	6.15539	6.38163	6.49329	6.22536	6.41152	6.0966
11715162_s_at	HIST1H2AK	coding	5.61606	5.60958	5.90711	7.26728	5.51499	5.98264	6.05809	6.15351	6.01421	6.00241	6.16309	6.01586	5.75424	5.68084	6.11558	5.97352	6.07998	5.97334	5.71272	6.08955	5.83249	5.85071	6.18807	6.04433	5.99836
11715163_s_at	DEFB128	coding	3.30533	3.3258	3.44363	3.45505	3.4291	3.12742	3.36598	3.46444	3.37878	3.52525	3.42259	3.3824	3.35212	3.28003	3.332	3.39188	3.41625	3.43833	3.27823	3.37878	3.43998	3.52579	3.33576	3.72455	3.34193
11715165_at	DNAJC12	coding	4.18627	4.37266	4.19527	4.4762	4.03872	4.06968	4.25739	4.22764	4.26248	4.16836	4.20765	4.27174	4.31717	4.28614	4.39296	4.14264	4.27105	4.11288	4.24662	4.20849	4.50553	4.09053	4.20744	4.61596	4.16437
11715167_at	ARHGAP22	coding	4.82084	5.01166	5.09232	5.79393	4.93796	5.06657	4.71707	5.12247	5.04252	4.8255	4.89645	4.96478	5.04331	4.88256	4.76486	4.75246	5.01166	5.20492	4.89561	4.88707	5.07491	5.0873	5.37846	5.00109	5.15907
11715168_s_at	POU3F3	coding	5.6304	5.64433	5.59845	5.91577	5.2758	5.59344	5.65929	5.57617	5.45137	5.62216	5.75385	5.50361	5.34444	5.6404	5.15486	5.61545	5.48177	5.76584	5.38059	5.58307	5.55826	5.58088	5.52355	5.574	5.80942
11715169_at	PLEKHG2	coding	8.06681	7.70895	7.74614	8.08954	7.57189	7.63354	7.68	7.77302	7.72951	7.69009	7.72951	7.74107	7.70994	7.7321	7.67226	7.72951	7.76819	7.88725	7.63059	7.76251	7.55891	7.61591	7.77831	7.75665	7.59275
11715170_x_at	HNRNPCL1	coding	3.66235	3.72952	3.74895	3.93409	3.69892	3.82643	3.69892	3.96371	3.74669	3.70495	3.84425	3.94436	3.62117	3.73558	3.90273	3.72945	3.6985	3.94115	3.8444	3.7499	3.81014	3.76018	3.8062	3.79814	3.92484
11715171_at	DEPDC5	coding	6.94802	7.20452	6.99591	7.30859	6.88389	6.96586	7.17467	7.03489	7.18666	6.85941	6.78806	7.01419	7.21005	7.17603	6.93967	7.0305	6.88819	7.13445	6.87422	6.96918	7.19458	6.82209	6.59536	7.00747	7.09396
11715173_s_at	KRTAP10-12	coding	8.82905	8.34134	8.24971	8.75587	8.16667	8.09402	8.15651	8.47709	8.24373	8.0529	8.39309	8.37181	8.14248	8.23241	8.04469	8.31694	8.26772	8.3707	8.34399	8.2769	8.31694	8.39435	8.50275	8.38186	8.47367
11715174_s_at	KRTAP10-1	coding	7.44664	7.1364	7.28965	7.49485	7.08986	7.04872	7.07924	7.27976	7.12819	6.93493	7.21408	7.18743	7.22717	7.10625	7.05318	7.23839	7.17761	7.19336	7.12902	7.07551	7.20183	7.1059	7.37931	7.16034	7.21271
11715175_x_at	KRTAP10-3	coding	8.33551	8.08766	8.22971	8.16397	7.7539	8.00668	8.03591	8.26567	7.95415	7.89095	8.32587	8.26494	7.90743	7.93579	7.87513	8.0702	8.01943	8.11648	7.92485	7.91748	8.00467	8.20694	8.21838	8.16054	8.22018
11715176_at	TDRKH	coding	5.30589	5.30988	5.32751	5.47821	5.64643	5.26166	5.30541	5.45894	5.39946	5.38173	5.42531	5.27202	5.4778	5.32472	5.18739	5.12791	5.25591	5.35894	5.32309	5.22682	5.45261	5.25963	5.49719	5.47992	5.10017
11715178_s_at	OR2A14	coding	8.73388	8.46513	8.67335	8.56335	8.22426	8.34681	8.49047	8.41155	8.3873	8.33903	8.65564	8.49047	8.41357	8.49349	8.51829	8.61034	8.50346	8.60795	8.36895	8.39489	8.52728	8.49047	8.59041	8.44934	8.51595
11715179_s_at	KRTAP19-1	coding	4.35081	4.16264	4.36802	4.92084	4.36619	4.2538	4.71772	4.4643	4.67556	4.64407	4.69405	4.47079	4.34783	4.43962	4.2819	4.54563	4.64087	4.44534	4.35525	4.32991	4.33318	4.64521	4.64335	4.60904	4.53794
11715183_s_at	ZNF391	coding	3.71052	3.82611	3.9635	4.04775	3.90854	4.1047	4.22066	4.12024	4.04775	3.93688	4.22654	4.03279	4.04514	3.98937	4.09643	4.05531	3.93993	3.94946	4.19984	3.97629	4.05202	4.0711	4.21743	4.20729	3.88737
11715184_x_at	RPL38	coding	12.618	12.2638	12.1804	12.2681	12.5042	12.1054	12.2916	12.2326	12.2834	12.2773	12.3725	12.3021	12.099	11.9766	12.1707	12.4117	12.3082	12.3021	12.557	12.285	12.4239	12.4358	12.4371	12.3692	12.2821
11715185_x_at	PRB1	coding	5.732	5.3524	5.31948	5.75591	5.16916	5.37597	5.41569	5.41217	5.00038	5.37985	5.47662	5.36176	5.12167	5.28996	5.32613	5.29654	5.31097	5.32508	5.32386	5.35614	5.26389	5.27617	5.3868	5.42701	5.5674
11715188_at	H3F3C	coding	3.23043	3.11003	3.23411	3.64944	4.8484	3.40585	3.04585	3.02634	3.10295	3.11763	3.07435	3.5416	3.74977	5.02951	3.21399	3.21399	3.11757	3.08995	3.14101	3.15913	3.75828	3.12463	3.06262	3.08114	3.43466
11715189_s_at	H3F3B	coding	13.7609	13.5314	13.8075	13.0599	13.2899	13.4826	13.5452	13.5408	13.6591	13.6692	13.6525	13.564	13.5418	13.7481	13.6389	13.6969	13.671	13.742	13.4076	13.617	13.449	13.3527	13.5747	13.6482	13.6308
11715190_s_at	FAM221A	coding	3.2091	3.34995	3.25769	3.53809	3.38177	3.3188	3.38622	3.23501	3.38388	3.40733	3.36396	3.20066	3.36546	3.31748	3.36204	3.13955	3.2288	3.28471	3.3466	3.1807	3.44777	3.32918	3.31406	3.38508	3.1436
11715193_s_at	UNCX	coding	7.01763	6.9375	7.07154	7.62665	6.78133	6.95541	7.01363	7.13099	7.05891	7.06852	7.13089	7.15328	6.96752	6.94166	6.88589	7.04741	7.14054	7.07774	6.96011	6.91471	7.0744	7.24307	7.20435	7.10938	7.11959
11715194_s_at	ZNF835	coding	5.36362	4.73449	4.74911	5.10838	4.70933	4.73444	4.74911	4.94199	4.68724	4.61365	4.83529	4.82023	4.71909	4.65158	4.58553	4.68501	5.03806	5.16293	4.65783	4.77025	4.68071	4.95879	4.65915	4.835	5.14576
11715195_at	IMPACT	coding	6.22844	6.31127	5.99399	6.27495	6.73437	6.29899	6.68147	6.53028	6.39247	6.43907	6.45497	6.46144	6.38361	6.41152	6.20693	6.52466	6.18448	6.3389	6.70818	6.60948	6.58851	6.78076	6.42604	6.31201	6.46732
11715196_s_at	TMEM211	coding	5.5841	4.97304	5.50384	5.36113	5.27925	5.32244	5.20103	5.55129	5.12553	4.9029	5.45366	5.32315	5.18021	5.21527	4.99012	5.10526	4.86147	5.24455	5.07971	5.16141	5.40336	5.27689	5.28501	5.17244	5.32596
11715197_s_at	PYGO1	coding	4.59397	4.46895	4.52521	4.43895	4.44923	4.56763	4.56291	4.4036	4.39259	4.51763	4.59415	4.73939	4.68502	4.41586	4.62027	4.35054	4.36401	4.77599	4.4157	4.54819	4.53651	4.48397	4.52525	4.69352	4.77626
11715198_s_at	DUX4	coding	7.65087	7.49066	7.72088	8.15218	7.28776	7.58297	7.59903	7.69732	7.47719	7.37043	7.92989	7.62103	7.39483	7.43038	7.50705	7.51658	7.48458	7.64421	7.51626	7.46316	7.54756	7.54947	7.48059	7.66973	7.62019
11715202_s_at	TCEAL1	coding	7.62075	8.19287	7.62442	8.29128	8.07154	7.86271	7.85646	7.92345	8.09041	7.89893	8.32574	7.89745	7.98391	7.6193	7.96687	8.18764	8.22402	7.68635	8.14698	7.98804	8.27531	8.28816	8.06739	7.93346	8.07218
11715203_s_at	ATP13A5	coding	3.87837	3.87039	3.79473	3.95335	3.85063	3.92223	4.17396	3.71903	3.92223	3.96132	3.82004	3.76687	3.92223	3.82678	3.92918	4.09395	3.92223	4.10467	4.10762	3.92223	3.85112	4.25932	4.12748	3.92334	3.74612
11715204_x_at	HIST2H2AC	coding	4.02135	3.98352	4.34266	6.19344	3.97235	4.12116	4.17716	4.18589	4.52845	4.14614	4.70354	3.98575	4.04385	4.11385	4.15839	4.29097	4.09072	3.99504	4.58457	4.90323	4.20048	3.93338	4.37225	4.45125	4.21744
11715205_x_at	PSG4	coding	4.35811	4.11128	4.18767	4.58871	3.99566	4.07695	4.17193	4.13729	4.04591	4.17501	4.27864	4.12143	4.12916	4.17799	4.16902	4.34119	4.20202	4.25344	4.17799	4.02318	4.27662	4.18963	4.13213	4.22799	4.05861
11715207_at	WDFY4	coding	8.92702	9.32987	9.58566	9.39989	8.39595	9.08012	9.24313	9.05562	8.94653	8.67356	9.23129	8.42282	9.03528	9.3093	9.25216	9.01527	8.96412	8.93697	9.00238	8.95238	8.99412	8.624	9.1428	9.39081	9.16615
11715208_s_at	CLCN6	coding	5.44084	5.22904	5.33416	5.16793	5.14254	5.16181	5.1746	5.0042	5.11099	5.23078	5.29475	5.48346	5.23078	5.39868	5.19481	5.11126	5.11126	5.21316	5.42292	5.31313	5.29718	5.23078	5.10283	5.26592	5.17938
11715209_s_at	SCAND1	coding	10.2609	10.4443	10.3548	10.6712	10.482	10.4482	10.4118	10.6346	10.3212	10.3867	10.5952	10.5751	10.3624	10.2309	10.2693	10.3834	10.436	10.4581	10.436	10.3531	10.4774	10.5619	10.5491	10.3732	10.5448
11715210_s_at	PNMA8A	coding	4.54335	4.18133	4.63796	4.30156	4.14954	4.12812	4.22193	3.94153	4.21553	4.27695	4.22618	4.14811	4.16278	4.34301	3.90496	4.00098	4.60407	4.42446	4.58801	4.3008	4.62413	4.1521	4.46346	4.20457	4.22193
11715211_s_at	ZNF680	coding	5.43976	5.46294	5.37142	4.66998	5.51632	5.2424	5.09683	5.02447	5.49781	5.2621	5.12061	5.25885	5.33689	5.32598	5.60162	5.09895	5.36285	4.87803	5.23404	4.89217	5.27641	5.19534	5.04858	5.14991	5.27784
11715214_at	MARK4	coding	5.00806	4.66373	5.07981	4.58632	4.57416	4.62085	4.7738	4.67909	4.6604	4.62748	4.61942	4.6461	4.77973	4.64181	4.52918	4.64641	4.86468	4.65425	4.47705	4.54287	4.5706	4.58344	4.69954	4.72978	4.64742
11715215_s_at	GRK7	coding	3.85316	3.8982	3.91296	4.15701	3.97603	3.88302	4.12174	3.8982	3.56855	3.66642	4.06038	3.81484	3.9199	3.78335	3.60288	4.17982	4.05531	4.03001	3.75605	3.8979	3.8982	3.79498	3.69758	3.93321	3.94357
11715216_s_at	UGT2B28	coding	3.13201	3.15631	3.23681	3.37326	3.23023	3.55576	3.3287	3.23927	3.42929	3.43889	3.57397	3.27205	3.31748	3.2556	3.39211	3.44217	3.15095	3.3885	3.33217	3.33099	3.32853	3.4699	3.39315	3.3298	3.45477
11715217_s_at	MOGAT2	coding	4.72057	4.51282	4.40414	4.55566	4.31566	4.46917	4.50609	4.3607	4.4554	4.46917	4.6351	4.69432	4.46917	4.5694	4.4446	4.26802	4.53557	4.36442	4.53168	4.38263	4.44554	4.57751	4.48736	4.57813	4.67366
11715218_s_at	RTL8C	coding	9.31789	9.17485	9.20707	10.2027	9.72164	9.31513	9.62913	9.51971	9.29814	9.25565	9.43544	9.53064	9.48094	9.3039	9.10993	9.18203	9.14066	9.41043	9.5235	9.64655	9.51839	9.50534	9.40218	9.50135	9.47944
11715219_s_at	HIST1H2AI	coding	4.24344	4.18176	4.39491	6.54529	4.02618	4.50234	4.30836	4.18148	4.3349	4.28318	4.1445	4.18962	4.21097	4.15386	4.54802	4.28651	4.32123	3.91	4.22202	4.55908	4.21722	4.28318	4.49849	4.31938	4.18665
11715220_s_at	WDCP	coding	5.97547	5.94736	5.67069	5.13225	5.36844	5.45355	5.5063	5.36443	5.76928	5.07727	5.32922	5.04527	5.943	5.36127	5.90707	5.45885	5.21575	5.22772	5.69352	5.32107	5.75959	5.49803	5.07444	5.60851	5.10639
11715221_x_at	NSUN5	coding	7.90173	7.94873	7.70387	8.02416	7.94782	8.03611	8.20521	7.81109	8.01622	7.66572	7.70888	7.77989	7.82766	8.12485	8.42774	7.97463	7.98656	8.07094	8.04262	8.09829	8.10147	7.96468	8.27591	8.07655	7.6782
11715222_at	MAGI3	coding	5.09143	4.75958	4.58502	4.38531	4.73433	4.76687	4.63376	4.63651	4.76831	4.66778	4.52563	4.66916	4.99199	4.8024	4.74569	4.57176	4.96582	4.64543	4.80748	4.67917	4.91959	4.75781	4.57949	4.89744	4.37303
11715223_s_at	RNASE8	coding	4.04226	3.88259	4.02063	3.77477	4.10808	3.9923	4.01141	4.02097	3.98917	3.85004	3.94155	4.05014	3.90446	4.06049	3.76545	4.05762	3.94555	4.0399	3.97662	3.98917	3.91561	3.99573	4.18756	4.03519	3.84277
11715224_s_at	ACOXL	coding	6.04947	5.53246	5.87252	6.23711	5.67328	5.83837	5.77256	5.72865	5.74723	5.60472	5.98243	5.75707	5.52649	5.98843	5.54625	5.78696	5.78696	5.84838	5.86167	5.9674	5.95106	5.65437	5.71612	5.81549	5.99684
11715225_s_at	VPS54	coding	8.24724	8.21234	8.05753	7.94147	8.33206	8.16859	8.16817	8.10721	8.25879	8.28334	8.15118	8.25425	8.45597	8.42858	8.22565	8.02431	8.0192	8.29783	8.37965	8.26079	8.30931	8.35303	8.2321	8.05953	8.22908
11715228_s_at	SLC51B	coding	4.34401	4.01131	4.20378	3.95988	3.9203	3.96171	3.90024	3.9913	3.76571	3.91862	4.02765	3.85455	3.87669	3.79114	3.94541	4.22136	3.92586	3.98353	3.98351	3.90727	3.94265	3.82712	3.96171	4.02177	3.93238
11715229_s_at	GRIP2	coding	5.52596	5.04844	5.36944	5.45808	5.24638	5.34309	5.39291	5.42647	5.35183	5.30604	5.5266	5.49652	5.37215	5.16308	5.10724	5.30263	5.39314	5.4099	5.42319	5.28845	5.01687	5.27455	5.47299	5.36944	5.41492
11715230_s_at	PARD6A	coding	6.12481	6.10548	6.4036	6.27531	6.53875	6.52874	6.41922	6.37308	6.14718	6.23288	6.47254	5.98791	6.22574	6.09101	6.48835	6.20524	6.18097	6.06576	6.12752	6.171	5.92619	6.12651	6.37948	6.51927	6.21103
11715231_x_at	RPL36	coding	10.394	10.5651	9.95992	10.8548	11.3596	10.7495	10.9739	10.9466	10.6509	10.748	10.9532	10.6809	10.4356	10.3155	10.4811	10.748	10.8077	10.4904	11.3605	10.748	11.122	10.8601	10.8124	10.774	10.7981
11715233_s_at	SPATC1L	coding	6.10611	6.1105	6.22492	6.07997	6.35703	6.29284	6.23394	6.65548	5.85561	6.22844	6.19029	6.43855	5.97228	5.97399	5.99899	5.75385	6.36305	6.54599	6.44581	5.80242	6.58817	6.41662	6.2269	6.29399	6.03887
11715234_s_at	UCN	coding	6.16756	6.27475	5.70421	6.32988	6.03472	6.00233	5.95857	6.04703	6.02102	6.26778	6.2277	6.13479	6.16987	6.19636	6.33906	6.06452	6.17886	6.161	6.14671	6.288	6.39077	6.11823	5.83869	6.45796	5.87507
11715235_x_at	UQCRHL	coding	9.4943	9.44596	8.93362	9.5321	9.69882	9.48988	9.48988	9.41542	9.43665	9.65144	9.49947	9.70554	9.25453	9.40182	9.69893	9.53377	9.24722	9.45108	9.7139	9.51751	9.45846	9.88404	9.62822	9.48236	9.35269
11715237_s_at	TIPIN	coding	12.9815	13.0903	12.7981	13.3511	13.3189	13.001	13.2346	13.1772	13.2959	13.2937	13.2092	13.1157	13.1145	13.2121	13.2815	13.3725	13.2457	13.184	13.3307	13.2229	13.3112	13.2909	13.1599	13.2229	13.2295
11715239_x_at	IFITM3	coding	10.2804	12.0205	12.2676	10.4314	11.5314	11.6913	11.8039	12.0159	11.3696	12.0904	11.3228	13.5498	11.7325	11.3244	12.695	11.6051	11.7395	12.6629	12.236	12.8	10.8324	12.8733	10.8089	12.4247	12.1696
11715240_at	ZNF184	coding	7.29043	7.3586	7.07897	5.98934	7.02609	7.03403	7.15853	6.50549	7.29564	6.84711	6.62236	6.38708	7.29171	7.35062	7.34274	7.02609	6.8033	6.5345	6.69382	6.92563	6.94221	6.63085	6.13727	7.25519	6.45837
11715241_s_at	LCE1D	coding	8.88673	8.71677	8.63908	9.36696	8.59145	8.50142	8.72704	8.86254	8.53448	8.51932	8.80445	8.72893	8.57324	8.55995	8.37125	8.65527	8.70983	8.85029	8.66353	8.49988	8.7323	8.65171	8.74878	8.68542	8.83702
11715242_s_at	LCE3D	coding	5.99663	5.51142	5.87795	5.5972	5.49119	5.6602	5.60162	5.629	5.74283	5.51181	5.76205	5.769	5.6602	5.75934	5.43208	5.60385	5.60046	5.71761	5.72882	5.68152	5.61179	5.71204	5.51838	5.64452	5.65161
11715243_x_at	LCE1F	coding	7.14989	6.64147	6.68604	7.60306	6.6595	6.5557	6.6673	6.92553	6.57899	6.72212	7.01042	6.76368	6.54197	6.57796	6.5592	6.63173	6.88376	6.89301	6.69314	6.60239	6.73843	6.74657	6.85529	6.90803	7.14099
11715244_x_at	LCE1A	coding	9.47687	9.29495	9.41633	9.87439	9.22973	9.35754	9.51641	9.59777	9.34531	9.10471	9.62242	9.38356	9.45084	9.39163	9.26945	9.33965	9.58937	9.48616	9.32308	9.4149	9.4523	9.33781	9.5169	9.55131	9.51502
11715245_s_at	IGLL1	coding	5.61681	5.36505	5.62507	6.06568	5.3575	5.5091	5.50609	5.68213	5.48504	5.3396	5.6318	5.66822	5.5462	5.40868	5.40018	5.65385	5.24486	5.54372	5.45559	5.56765	5.61156	5.39362	5.50396	5.40868	5.59889
11715246_x_at	ADGRB1	coding	6.42507	6.3938	6.56381	6.56277	6.47057	6.47057	6.53798	6.50331	6.35943	6.71022	6.54664	6.5994	6.45968	6.37833	6.38455	6.40279	6.38344	6.60013	6.54664	6.42562	6.08835	6.51987	6.46315	6.38078	6.71286
11715248_s_at	CRISP2	coding	3.92283	3.92989	4.17136	4.03949	4.0858	4.00359	4.0452	3.8259	3.701	4.00178	4.15355	4.06162	4.02171	4.03226	4.64153	4.20872	4.1445	4.40673	3.93512	4.01073	3.95129	3.9469	5.05791	3.91856	4.03226
11715249_s_at	MAGEA12	coding	3.35967	3.07389	3.15699	3.19749	3.29391	3.18201	3.35014	3.16337	3.15687	3.20549	3.26337	3.13242	3.29347	3.08529	3.15246	3.23468	3.24385	3.05627	3.20549	3.19649	3.20682	3.29608	3.05421	3.20549	3.28407
11715250_s_at	KIAA0825	coding	6.53198	5.99798	6.26154	4.49479	5.74757	6.66013	6.51736	5.65631	6.37513	6.07714	6.04165	5.87319	6.56697	6.26061	7.23709	6.14138	6.05584	5.92783	5.83095	6.29327	5.45072	5.44777	5.85042	6.69963	5.80448
11715251_at	CHST7	coding	8.02922	7.61407	8.64064	7.22058	8.23966	8.44313	8.40472	7.64377	8.12567	7.71682	8.01683	7.77799	8.25319	8.63508	8.81815	8.19584	7.82918	7.90409	8.00054	7.42561	7.69419	8.17731	7.65828	8.34535	8.02679
11715252_at	RSRC1	coding	6.78911	7.2467	6.5681	6.54692	6.93744	6.7908	6.82953	6.81317	6.57855	7.08752	6.93382	6.93852	6.78218	6.92443	7.16123	7.06915	6.69341	7.03316	6.72533	6.80215	6.61591	6.93214	6.46381	6.42114	6.75561
11715253_s_at	KRTAP10-10	coding	8.43402	7.9343	8.08483	7.81215	7.53372	7.80352	7.69839	7.90254	7.56318	7.74113	7.9899	7.87328	7.76822	7.96205	7.808	7.82206	7.71558	8.00045	7.80352	7.81718	7.72455	7.85818	7.93564	7.94103	7.77501
11715254_s_at	DEFB134	coding	5.13481	4.76083	5.04039	5.01758	4.99146	4.78661	5.04966	4.93372	4.93372	4.99776	5.05301	5.08004	4.89713	5.05383	4.89029	4.91633	4.87187	4.94229	4.89934	4.99146	4.87398	5.033	4.9334	4.93372	4.79639
11715255_s_at	TAS2R30	coding	4.09112	3.8982	3.75598	3.9599	3.56358	3.92494	3.88552	3.91957	3.76687	3.82708	3.82708	3.71673	3.72474	3.85554	3.93968	3.73709	3.79012	3.90157	3.96228	3.88285	3.83644	3.62252	3.95818	3.99628	3.66365
11715256_at	XAGE3	coding	3.57537	3.58274	3.58274	3.81735	3.52808	3.58274	3.58274	3.52015	3.58274	3.52687	3.6826	3.58274	3.57594	3.62562	3.33844	3.69527	3.68986	3.63529	3.52445	3.60834	3.53544	3.69833	3.6384	3.47024	3.45562
11715258_s_at	PTMS	coding	8.27702	7.99862	8.15253	8.63735	7.97372	8.07157	8.11795	8.18325	8.08949	8.0563	8.16992	8.12709	8.14919	7.94136	7.8784	8.06903	8.02978	8.21566	8.06896	8.01326	8.09072	7.98228	8.18857	8.11361	8.06698
11715259_s_at	IFNA5	coding	3.72324	3.51943	3.55391	4.04012	3.43082	3.78047	3.75095	3.54761	3.61249	3.63454	3.71461	3.57903	3.58813	3.79014	3.537	3.52213	3.64706	3.71285	3.52721	3.64824	3.66732	3.8684	3.75618	3.6528	3.75355
11715260_at	RRNAD1	coding	5.88548	6.06388	5.99143	6.26235	5.81226	5.85089	6.09427	5.79629	5.93677	5.56589	5.83265	5.8347	5.9253	6.09594	5.86689	5.92485	5.96021	5.97413	5.78243	5.87006	5.79926	6.34641	5.97338	6.41322	5.82889
11715261_s_at	HNRNPCL2	coding	3.35303	3.5657	3.62529	3.50525	3.66027	3.5657	3.5657	4.00275	3.53266	3.44681	3.73393	3.5657	3.44192	3.59057	3.78359	3.61441	3.61441	3.55012	3.49638	3.43685	3.53088	3.45929	3.45184	3.65535	3.61687
11715262_at	MTNR1A	coding	5.25336	5.17537	5.20006	5.53194	5.07181	5.50626	5.41681	5.12686	5.14502	5.20407	5.1913	5.38211	5.28709	4.98912	5.09255	5.14817	4.87187	5.17072	5.2305	5.24512	5.13991	5.23058	5.21799	5.2024	5.25378
11715263_at	SPEF2	coding	3.85241	3.65969	3.66965	3.71152	3.69063	3.47445	3.68368	3.58014	3.79077	3.65268	4.09693	3.36915	3.78847	3.83633	4.15944	3.71479	3.6262	3.62462	3.81514	3.70921	3.82645	3.67885	3.61302	3.69063	3.5109
11715264_s_at	UTS2R	coding	6.60085	6.32553	6.34942	7.04876	6.38793	6.7038	6.52166	6.36662	6.37769	6.4974	6.59474	6.64201	6.52809	6.36233	6.23987	6.49736	6.61863	6.72376	6.35812	6.32848	6.55191	6.70839	6.76719	6.61196	6.75561
11715265_at	FIG4	coding	8.74623	8.93547	8.6554	9.21163	8.91167	8.91885	8.7824	8.80499	8.68795	8.79855	8.91098	9.12582	8.73299	8.76968	8.6873	8.92074	8.61124	8.98769	8.73028	9.05282	8.84666	8.91492	8.96279	8.77206	8.93701
11715266_s_at	PKD1L3	coding	3.68895	3.5644	3.73532	3.79125	3.79042	3.81709	3.81992	3.74364	3.56528	3.73916	3.73488	3.54046	3.47669	3.64313	3.8007	3.65981	3.65981	3.74087	3.52617	3.53421	3.54733	3.52579	3.75714	3.64444	3.54866
11715267_s_at	EPPK1	coding	4.5211	4.40351	4.28607	3.96607	4.32193	4.36447	4.08493	4.28475	4.28607	4.56103	4.34435	4.22166	4.33837	4.39996	4.29634	4.33532	4.26624	4.37962	4.3109	4.1188	4.44162	4.0711	4.23001	4.09999	4.25267
11715268_s_at	2019-09-05	coding	10.0309	9.61524	9.11991	11.9932	10.4153	10.4763	11.1186	10.709	9.15572	9.84596	10.192	9.86771	9.91135	10.3889	9.24552	9.98816	10.3079	9.98006	9.74344	10.3139	9.41534	9.73534	10.2842	10.1386	9.69228
11715269_x_at	ALG1L	coding	4.17833	4.45384	4.5508	4.97022	4.5515	4.49583	4.67379	4.64779	4.30823	4.5084	4.69215	4.31657	4.23657	4.60883	4.62495	4.44696	4.63726	4.38478	4.54459	4.57365	4.45129	4.70906	4.64661	4.54285	4.7352
11715270_s_at	KLF7	coding	6.50514	6.40489	6.9441	6.21341	5.84032	6.94175	6.35089	6.86624	6.59038	6.73702	7.00646	6.84529	6.726	6.80994	6.8901	6.5345	6.65048	6.61465	6.24387	6.44381	6.43629	5.97094	6.78046	6.44319	6.66114
11715272_s_at	UGT2B11	coding	3.10253	2.99285	2.93336	3.04805	3.04565	3.07676	3.09344	2.97477	3.01792	2.98535	3.04993	3.08926	3.11434	3.05756	3.0453	3.01134	2.95871	3.04565	3.21264	3.13357	3.03062	3.09381	3.03152	3.04565	3.01259
11715273_at	TPM2	coding	4.32524	4.13661	4.08651	4.46753	4.13661	4.12863	4.11571	4.26976	3.98793	4.17156	4.39569	4.32737	4.13661	4.05772	4.02642	4.17592	3.98691	3.90192	4.03191	4.08458	4.30021	3.9849	4.08367	4.08005	4.10711
11715275_s_at	SSX1	coding	3.20275	3.30146	3.14299	3.14676	3.17459	3.26103	3.23183	3.13201	3.17566	3.21494	3.14299	3.11041	3.25539	3.148	3.23452	3.16122	3.38814	3.03089	3.24638	3.14956	3.24049	3.0923	3.17198	3.28319	3.13916
11715276_s_at	AURKAIP1	coding	9.58073	9.55538	9.43807	9.61351	9.89114	9.96777	9.93562	9.6921	9.50546	9.72037	9.70473	9.71346	9.56495	9.62828	9.79223	9.65444	9.66988	9.77632	9.917	9.82787	9.7648	9.80107	9.8188	9.84369	9.73796
11715279_x_at	PGAM4	coding	4.04252	3.52381	3.58052	3.67789	3.66411	3.5345	3.62496	3.83244	3.62496	3.4645	3.73614	3.52959	3.63191	3.68653	3.66651	3.69782	3.63191	3.7756	3.70535	3.49051	3.71679	3.63191	3.63191	3.60594	3.60846
11715280_s_at	KRT17	coding	4.97418	5.17186	5.29609	5.5693	4.87512	4.84394	5.1851	5.24641	5.04109	4.89898	5.06199	5.04109	5.10304	4.59992	4.7267	4.80695	4.99779	5.04109	4.98249	4.79412	5.14251	5.0648	5.31356	5.11911	5.11223
11715281_at	ASIP	coding	5.44337	5.39351	5.55523	5.16392	5.26541	5.21645	5.23652	5.39351	5.39351	5.38291	5.51329	5.39617	5.28971	5.11575	5.37681	5.38776	5.39351	5.67113	5.16737	5.49698	5.34445	5.2971	5.43827	5.53266	5.39351
11715283_at	CCKAR	coding	5.32767	5.28314	5.36162	5.43471	5.2779	5.36636	5.3011	5.42537	5.22202	5.25918	5.55151	5.15992	5.13202	5.25918	5.2522	5.37184	5.38196	5.27186	5.33932	5.28308	5.22487	5.43613	5.33041	5.35533	5.47452
11715284_x_at	C15orf40	coding	6.16044	5.97557	6.05297	6.43904	5.99922	6.35643	6.20787	6.19877	6.01155	5.98681	6.24241	6.18471	6.01247	5.99922	5.76019	6.34697	6.1783	6.37331	6.17529	6.17861	6.22241	6.12135	6.2561	6.30973	6.51921
11715288_s_at	CASP14	coding	3.7883	3.74977	3.72781	3.73482	3.61036	3.84308	3.90537	3.67555	3.80716	3.60403	3.74304	3.77652	3.78837	3.52987	3.58228	3.73356	3.73482	3.74906	3.64079	3.86559	3.83975	3.634	3.83975	3.87896	3.59445
11715289_s_at	AGRP	coding	5.69648	5.53353	5.37537	5.33255	5.40765	5.64554	5.48446	5.34611	5.38805	5.30665	5.54313	5.53439	5.53298	5.47477	5.36892	5.43179	5.54389	5.56398	5.11773	5.46956	5.41691	5.46831	5.51003	5.45626	5.45185
11715290_s_at	CLDN3	coding	3.8472	3.85445	3.98069	3.94012	3.71828	4.1007	4.05018	3.89284	3.74977	3.9255	4.05864	3.77672	3.99606	3.85558	3.88412	3.82541	3.78677	3.85606	3.84289	3.82708	3.73447	4.11505	4.02011	3.91731	4.04187
11715291_s_at	TBX5	coding	3.83756	3.65755	3.58952	3.37489	3.38039	3.49787	3.43305	3.55253	3.45712	3.50155	3.54698	3.34413	3.52962	3.49537	3.40758	3.52996	3.54169	3.61471	3.54794	3.36024	3.59903	3.30278	3.49559	3.45562	3.4965
11715292_at	ST8SIA1	coding	4.64898	4.60757	4.79945	4.19289	4.80737	4.28288	4.62622	4.52032	4.81694	4.41026	4.23914	4.4118	4.69404	5.08178	5.05524	4.57529	4.58151	4.18423	4.52293	4.46917	4.63092	4.23297	4.42472	4.52403	4.31832
11715293_s_at	TRPT1	coding	8.33313	7.05382	7.91081	9.6639	7.37041	6.06969	5.88646	8.41702	7.93447	8.82936	8.55121	8.50307	7.55141	8.99857	8.51011	8.18957	8.3696	8.81272	7.19746	7.53127	7.46573	7.56917	7.58131	6.44342	8.43902
11715294_s_at	HECTD2	coding	3.05523	3.15203	3.23713	3.35616	3.33971	3.08443	3.11451	3.40978	3.13957	3.3892	3.0893	3.28299	3.27653	3.1003	3.15311	3.3671	3.23713	3.23613	3.44213	3.36415	3.33812	3.26183	3.15353	3.19006	3.24121
11715295_s_at	CCL27	coding	4.78423	4.96457	4.62368	5.25648	4.62045	4.49965	4.83128	4.88827	4.76183	4.86526	4.92567	4.78415	4.90382	4.77187	4.77798	4.76417	4.59708	4.85058	4.9755	4.58382	4.87016	4.71035	5.12608	4.65548	4.84857
11715296_s_at	KRT33A	coding	8.10115	7.73699	7.7261	7.24768	7.21327	7.7065	7.28331	7.43619	7.16088	7.63592	7.60401	7.30956	7.50651	7.69039	7.2065	7.62593	7.37878	7.88737	7.38624	7.39878	7.54542	7.67592	7.6676	7.47228	7.2658
11715297_at	FXN	coding	4.19445	4.23147	4.19309	4.2631	4.15134	3.88326	4.14737	4.12568	4.11426	4.18077	4.31188	4.08413	4.21519	4.19445	4.18217	3.9665	4.19445	4.44549	4.27053	4.29155	4.16079	4.19856	4.33761	4.24344	4.4398
11715299_s_at	PRAMEF7	coding	4.78424	4.32884	4.71468	4.58247	4.13903	4.4753	4.29697	4.56115	4.37511	4.40924	4.41954	4.41373	4.21395	4.53657	4.34761	4.41373	4.38898	4.51679	4.39973	4.34491	4.16253	4.52293	4.44977	4.80064	4.28966
11715300_s_at	SSX3	coding	3.03416	3.00625	2.90394	2.96564	3.11181	3.04543	2.98371	3.10049	2.95564	3.01841	3.05287	3.03247	2.97817	3.05198	3.09805	3.05675	3.11518	3.14306	3.23137	3.09791	3.0463	2.98741	3.0152	3.21675	3.06448
11715301_s_at	NOP16	coding	7.85476	7.92001	7.4774	7.50601	7.9787	8.13201	7.97729	7.95518	7.96564	7.62718	7.55864	7.73468	7.65345	7.40676	7.35088	7.63307	7.99455	7.8044	7.66283	7.48792	8.02057	7.98515	7.43744	7.7132	7.61636
11715302_s_at	NT5C1A	coding	4.29453	4.46753	4.67965	4.47603	4.51266	4.46361	4.41408	4.35067	4.54405	4.47782	4.63431	4.65736	4.40593	4.36372	4.40593	4.52293	4.51361	4.7345	4.57932	4.6187	4.77	4.58709	4.6002	4.63004	4.38076
11715303_s_at	CEMP1	coding	7.05123	6.91713	6.8879	7.48624	6.93422	6.97812	7.07277	7.00805	7.08028	6.90336	7.22046	7.07417	7.06993	6.74382	6.82931	6.7236	6.98124	6.8075	7.1219	6.67666	7.06725	6.86494	7.08888	7.13187	6.85336
11715304_s_at	PLCB3	coding	4.68391	4.88914	4.96915	4.88813	4.69083	4.85579	4.84554	4.71037	4.89785	4.68579	4.90645	4.6989	4.9837	5.02821	5.08715	4.67207	5.0995	4.95382	4.84291	5.00695	5.20098	4.92455	4.87754	4.95382	5.03243
11715305_s_at	HOXA10	coding	4.68154	4.58788	4.70072	4.73627	4.77846	5.1364	5.12781	4.49334	4.66253	4.4406	4.9046	4.46569	4.4147	4.91969	4.52553	4.63989	4.93588	4.70454	4.66776	4.59937	4.50614	4.63109	4.61323	4.90967	4.59177
11715306_s_at	AREG	coding	3.13201	3.32002	3.29967	3.16197	3.10133	3.3898	3.17166	6.29572	3.40139	6.58302	4.58766	5.42298	3.1684	3.37707	3.16966	3.80818	3.32311	3.52629	3.3577	3.29649	3.44338	3.36549	3.42934	3.152	6.65215
11715307_s_at	MLXIPL	coding	7.25903	6.96656	7.0618	7.4559	7.05327	7.0618	7.02127	7.23606	6.8877	6.97647	7.16618	7.03421	6.76435	6.70608	6.85277	6.98518	7.19132	7.08618	7.0618	6.87648	6.99287	7.09101	7.19023	7.14275	7.16247
11715311_s_at	DEFB103A	coding	3.87733	3.47199	3.93246	4.01929	3.99571	4.12636	3.99716	3.79169	3.74635	4.02563	3.98073	3.9779	3.69295	3.83358	3.88522	3.83639	3.98551	3.84929	3.82672	3.78843	3.72207	3.88608	3.84697	3.97451	3.87733
11715312_at	FOXC2	coding	5.2635	5.11545	5.39185	5.16317	4.92469	5.04418	5.01669	4.96187	4.77315	4.81703	5.23208	5.11545	4.89354	4.88977	4.96177	4.86617	4.90206	5.17372	4.8787	4.90559	5.14251	4.83017	4.68948	5.06107	5.1484
11715313_s_at	LHB	coding	8.75141	8.32731	8.42525	8.65798	8.01592	8.07743	8.16633	8.4132	8.07736	8.0414	8.38418	8.17882	8.23984	8.29368	7.91897	8.09495	8.09629	8.23582	8.10496	8.01799	8.16029	8.24339	8.30671	8.20645	8.32295
11715316_x_at	HLA-C	coding	13.6111	6.82232	6.96022	6.66358	6.73842	6.6962	7.17571	6.63561	6.61332	6.55	13.4661	13.3201	13.5995	7.07196	13.4383	13.6448	13.2991	13.6343	13.4542	6.9828	6.68453	6.92025	13.2671	6.44319	13.3023
11715318_s_at	CYP2C19	coding	4.09116	3.65418	3.49277	3.50393	3.51065	3.51993	3.81335	3.54511	3.63194	3.59528	3.54746	3.56802	3.69482	3.4598	3.35362	3.61012	3.41825	3.7246	3.6981	3.56686	3.70499	3.72096	3.76387	3.76199	3.61012
11715319_s_at	MAGEA1	coding	3.17242	3.54591	3.51915	3.62596	3.5869	3.58732	3.49319	3.40428	3.57904	3.38407	3.51753	3.50943	3.68539	3.44263	3.47182	3.36859	3.49873	3.4911	3.55856	3.44393	3.50179	3.66132	3.49034	3.45859	3.49319
11715320_s_at	TTN	coding	4.59038	4.89477	4.64237	5.1213	4.63401	4.76411	4.61875	4.98525	4.87758	4.63112	4.76411	4.52313	4.72547	5.09433	4.66357	5.05603	4.87228	4.69119	5.01115	4.65481	4.96501	4.76411	4.87148	4.69836	4.74934
11715321_x_at	KRTAP10-8	coding	9.27562	8.80152	8.9194	9.00747	8.63658	8.71127	8.67931	8.95615	8.7641	8.65695	8.9458	8.85688	8.66076	8.80482	8.45786	8.81047	8.76588	8.94347	8.73991	8.68779	8.72711	8.77908	8.99153	8.86085	8.80495
11715322_s_at	FABP12	coding	3.08036	3.16305	3.17088	3.21172	3.33154	3.2786	3.2722	3.16481	3.06438	3.23543	3.11194	3.16305	3.16793	3.16305	3.1724	3.18765	3.16305	3.3095	3.09543	3.07676	3.14264	3.10672	3.16305	3.15962	2.99159
11715323_s_at	NKX1-2	coding	6.58946	6.1579	6.33356	6.07822	6.10867	6.05099	6.11302	6.04631	6.13255	6.08193	6.32612	6.18383	6.04462	6.24025	5.87212	6.04782	6.19947	6.32762	6.12429	6.14162	6.27884	6.24975	6.33929	6.26402	6.25997
11715324_s_at	PPIAL4A	coding	3.44893	3.47054	3.38025	3.798	3.44893	3.24755	3.34516	3.28214	3.51806	3.45121	3.46008	3.50938	3.34396	3.41573	3.38069	3.44893	3.28622	3.36109	3.6933	3.52432	3.51851	3.53539	3.47564	3.44893	3.41427
11715325_at	VSTM5	coding	7.92106	7.92892	8.09473	8.30371	8.00724	8.05205	7.92485	8.26783	8.10042	8.10374	8.12702	8.12998	8.02557	8.12572	7.89342	8.1094	8.01877	8.22901	8.37882	8.10042	8.16334	8.10042	8.11278	8.16215	8.07434
11715327_x_at	CBWD1	coding	7.65699	7.61515	7.43636	7.48827	7.37937	7.41317	7.25469	7.2311	7.63077	7.30654	7.46348	7.20207	7.66088	7.67902	7.48384	7.52009	7.40384	7.5752	7.40721	7.68975	7.55673	7.77451	7.55844	7.45951	7.15119
11715328_at	SPATA31D3	coding	5.7453	5.7651	5.77801	6.00064	5.78846	5.55917	5.47296	5.75756	5.48943	5.39676	5.97767	5.77524	5.64226	5.51891	5.71765	5.57418	5.64519	5.68023	5.56518	5.60707	5.57771	5.64226	5.61803	5.74962	5.84835
11715329_at	SLC6A15	coding	3.5529	3.55472	3.60261	3.64473	3.52983	3.96867	3.6123	3.65548	3.41961	3.6123	3.42579	3.639	3.54754	3.42406	3.69674	3.56003	3.66066	3.6123	3.68219	3.56493	3.62801	3.53125	3.6123	3.67042	3.65528
11715330_x_at	ZNF735	coding	4.75421	4.71454	4.5541	5.04178	4.66448	4.7431	4.68217	4.88411	4.54066	4.6055	4.84317	4.80116	4.69901	4.43295	4.53027	4.59264	4.49647	4.71454	4.86065	4.78949	4.71593	4.89383	4.8298	4.89897	4.6682
11715331_x_at	DSN1	coding	7.68593	7.99528	7.52093	6.82225	7.73481	7.51677	7.58137	7.69494	7.73166	7.45681	7.49512	7.43003	7.84808	7.85253	7.94115	7.73662	7.40842	7.58482	7.33079	7.59734	7.6916	7.60155	7.33923	7.58189	7.59734
11715332_at	NXNL2	coding	5.28588	5.48903	5.34686	6.02706	5.4196	5.58746	5.42531	5.40993	5.48903	5.24414	5.74792	5.45088	5.42762	5.39547	5.18735	5.48903	5.48903	5.63779	5.65176	5.44016	5.41391	5.52948	5.41106	5.80388	5.57354
11715335_at	OR6P1	coding	4.24126	4.14324	4.24508	4.54576	4.11663	4.14313	4.32045	4.41948	4.38728	4.26184	4.34931	4.31133	4.08533	4.1762	4.24026	4.12394	4.38165	4.13623	4.36235	4.07609	4.28769	4.17823	4.21592	4.42132	4.31847
11715336_x_at	SP9	coding	6.52023	6.50981	6.77347	6.7886	6.55009	6.50898	6.60031	6.67287	6.36539	6.24781	6.67194	6.63015	6.52875	6.46093	6.24025	6.49061	6.5492	6.69188	6.40615	6.46955	6.40888	6.5981	6.53667	6.61068	6.59558
11715337_s_at	GH1	coding	7.69148	7.74214	7.49049	7.5451	7.62508	7.75884	7.60228	7.77594	7.71858	7.94572	7.66893	7.64351	7.52101	7.56444	7.40612	7.62833	7.81228	7.56863	7.69973	7.63731	7.51411	7.66506	7.63731	7.41999	7.88879
11715338_s_at	DCAF12L2	coding	4.63321	4.71525	4.63431	4.69765	4.65138	4.71872	4.62185	5.01001	4.55398	4.58568	4.68905	4.62622	4.63431	4.43674	4.59988	4.63243	4.67022	4.73789	4.72818	4.54816	4.48958	4.65986	4.84349	4.85606	4.63431
11715340_s_at	CT47A1	coding	3.76436	3.85145	3.74977	3.85834	3.60945	3.82043	3.84499	3.82638	3.71569	3.56644	3.80582	3.92006	3.57253	3.64313	3.74977	3.6397	3.68109	3.57694	3.81205	3.56951	3.62419	3.58034	3.62284	3.79505	3.97698
11715341_at	MROH9	coding	4.36572	4.02497	3.94498	3.93908	3.72099	3.87798	3.89154	3.92839	3.8879	3.75092	3.93815	3.70799	3.74736	3.73447	3.72494	3.82404	3.85997	4.13698	3.84667	3.84667	3.57444	3.80613	3.62059	3.81473	4.1595
11715342_at	BRI3	coding	4.00196	4.26052	4.00797	3.87267	3.89025	3.65546	3.81846	3.88159	3.98819	4.31733	3.75353	3.94065	3.73366	3.95054	3.70179	3.9057	4.05719	3.93764	3.88313	3.81852	4.01938	3.9725	4.06638	3.96566	3.7553
11715343_at	MUC16	coding	4.7828	4.47186	4.62409	4.67252	4.39274	4.38206	4.28722	4.61168	4.43586	4.43815	4.6989	4.60541	4.61559	4.45752	4.56427	4.72017	4.52435	4.39731	4.37743	4.50218	4.561	4.4385	4.66264	4.62272	4.51628
11715344_at	GSTP1	coding	10.675	10.9405	10.5905	11.3987	11.4556	11.0016	11.142	10.8838	10.8787	10.7721	10.9554	10.9422	11.029	10.6802	10.0183	10.819	10.6876	10.8133	10.942	11.0107	11.2534	11.3194	10.764	10.6347	11.0779
11715345_s_at	ADAMTS15	coding	5.01365	4.91995	5.01229	5.59925	4.95871	4.96781	5.23795	5.02225	5.038	4.92779	5.218	5.02633	4.94279	4.77187	4.82994	4.85685	4.80963	5.19393	4.97349	4.69916	4.92553	5.03332	5.10407	4.98574	5.17821
11715346_at	EBI3	coding	5.69744	5.67872	5.90499	5.89754	5.55454	5.72868	5.79833	5.37317	5.45137	5.35493	5.53464	5.65918	5.63646	5.2929	5.44614	5.62799	5.73143	5.59768	5.20723	5.44432	5.47757	5.45529	5.87915	5.56023	5.29667
11715347_s_at	HBB	coding	14.9052	14.8712	14.8402	14.5677	14.6839	14.7967	14.7959	14.6571	14.2543	14.822	14.8076	14.7942	14.8725	14.8524	14.0699	14.845	14.7652	14.8402	14.7604	14.7651	14.7595	14.8777	14.8302	14.8126	14.7576
11715349_a_at	COX7C	coding	13.148	13.3039	12.9824	13.4049	13.4952	13.0738	13.2261	13.3437	13.274	13.3479	13.4109	13.3199	13.226	13.1876	13.2026	13.2711	13.2543	13.2735	13.4107	13.2749	13.412	13.4572	13.2598	13.1478	13.345
11715350_a_at	COL1A1	coding	4.43653	3.86063	4.37098	4.69362	4.03608	4.36349	4.14149	4.1483	4.39142	4.15878	4.45524	4.21888	4.06329	4.04833	3.95727	4.15187	4.24182	4.22801	4.19975	4.10188	4.21157	3.99352	4.13655	4.52969	4.17687
11715353_s_at	COL1A2	coding	3.88768	3.9485	3.87443	3.8876	3.83281	3.85764	3.90993	3.96857	3.99051	3.80586	3.91602	3.86112	3.998	3.85368	3.7848	3.88768	4.05531	4.13704	3.78761	3.98946	3.89494	3.79681	3.90519	4.00309	3.85244
11715357_s_at	RPS21	coding	13.8292	13.9617	13.7209	13.8945	14.069	13.8904	13.959	13.9913	13.9596	13.9434	14.0212	13.9441	13.8518	13.7961	13.8416	13.9441	13.9767	13.836	14.0551	13.9246	14.1176	14.0643	13.9343	13.9463	14.0003
11715358_x_at	CST3	coding	9.43168	9.20199	9.1431	10.7143	10.2651	9.56992	9.95902	9.63787	9.31447	9.5654	9.89506	10.0233	9.681	9.45326	9.15451	9.63161	9.83757	10.2066	9.63644	9.9262	10.0175	10.0718	9.43924	9.61867	9.83712
11715359_a_at	TIMP1	coding	10.4592	9.99003	9.66886	11.3741	10.0829	10.4818	10.8153	10.714	9.90072	10.3134	10.2353	9.93023	10.0418	9.95467	9.44224	10.0874	10.473	10.0642	10.1403	10.0513	9.82615	9.88769	10.2885	9.88137	9.99474
11715363_a_at	A2M	coding	4.67172	4.39611	4.41559	4.76796	4.3408	4.23468	4.22652	4.35844	4.47206	4.33117	4.24975	4.65991	4.41802	4.45998	4.27726	4.45509	4.32514	4.38478	4.30756	4.38612	4.40912	4.58072	4.69564	4.64799	4.60431
11715364_a_at	SPDEF	coding	7.4787	7.07766	7.18633	7.74798	7.19189	7.17575	7.45891	7.32782	7.24459	7.11755	7.43826	7.29534	7.13396	7.18991	6.94172	7.3894	7.56279	7.49604	7.40628	7.13878	7.12118	7.17153	7.31836	7.23625	7.44497
11715368_a_at	SERPING1	coding	6.1088	7.95265	5.90389	5.63797	5.84004	7.1166	7.27412	5.23096	6.36569	7.69184	6.07304	9.8557	6.78434	7.1035	7.94028	6.14584	7.16982	8.06516	6.59632	8.15237	5.7544	9.1234	6.67829	8.02526	5.65881
11715369_s_at	NDUFA4	coding	11.343	11.5685	10.9663	12.1127	12.2803	11.8701	12.0069	11.9447	11.6038	11.742	11.8169	12.0301	11.6606	11.1847	11.1857	11.7219	11.7367	11.5842	12.0129	11.9117	12.0949	12.1356	11.9062	11.8274	11.819
11715370_s_at	LGALS3BP	coding	6.22924	6.49921	6.22228	6.28348	6.86164	6.40486	7.02812	6.41454	6.39267	6.61518	6.70949	7.39197	6.38823	6.56093	6.83457	6.25017	6.7294	6.63739	6.83739	6.72811	6.60251	7.52786	6.52361	6.81269	6.57781
11715371_a_at	UBA1	coding	7.91281	7.66355	7.9458	7.68142	7.14947	7.4747	7.62654	7.35729	7.41728	7.48038	7.35876	7.34086	7.65037	7.93767	8.0408	7.51688	7.58003	7.72575	7.48611	7.38814	7.4869	7.28305	7.41219	7.68522	7.42578
11715372_a_at	MDH1	coding	10.2881	10.4397	10.0742	10.5973	11.0113	10.401	10.6275	10.4879	10.5319	10.4879	10.5147	10.6706	10.3617	10.1876	10.2381	10.5687	10.4063	10.3392	10.7264	10.6745	10.8343	10.8765	10.4532	10.4514	10.3932
11715373_a_at	TRIM28	coding	6.90678	7.03534	7.00505	7.53187	7.21267	6.98039	7.16697	7.19009	7.03754	6.94827	7.00015	6.67129	7.00969	7.71552	7.82679	7.04997	7.14705	7.10742	7.49613	6.97838	7.37366	7.31379	7.19495	7.38625	7.10677
11715374_a_at	CALR	coding	5.69545	5.69179	5.01362	5.97016	6.8623	5.93624	5.6332	7.1155	6.03522	6.80288	6.28801	7.13724	5.39599	5.37347	5.38539	5.83944	6.25941	6.03927	6.21392	6.26392	6.18078	6.32396	6.0446	5.49666	6.53747
11715378_x_at	TG	coding	4.68496	4.63465	4.83367	4.81938	4.6009	4.5951	4.31728	4.64629	4.34387	4.39568	4.79461	4.4219	4.59877	4.72177	4.25517	4.60338	4.44737	4.65378	4.67044	4.66201	4.59604	4.48613	4.57629	4.44895	4.72086
11715379_a_at	LAPTM4B	coding	6.29219	6.49657	6.17396	7.81695	6.45783	6.79687	6.85196	6.70426	6.49433	6.47137	6.58998	6.34238	6.25203	6.42399	6.53751	6.40762	6.77404	6.09537	6.50219	6.53682	6.4362	6.48801	6.60778	6.63356	6.36496
11715382_x_at	PLD3	coding	6.60417	6.4691	6.56578	7.21544	6.61955	6.69354	6.61525	6.6933	6.37155	6.49393	6.88907	6.56391	6.53144	6.64709	6.42749	6.55231	6.75313	6.70238	6.49536	6.70064	6.56935	6.52061	6.65109	6.85102	6.55013
11715383_a_at	PHB2	coding	10.2071	10.2484	9.81762	10.894	10.8711	10.3277	10.5506	10.5715	10.3517	10.4768	10.5714	10.5366	10.0635	10.4507	10.3907	10.6356	10.6835	10.3798	10.933	10.3956	10.6584	10.6697	10.4481	10.1674	10.7029
11715385_s_at	TOMM7	coding	12.9165	12.8948	13.0356	13.4556	13.6337	12.9883	13.1444	13.3215	13.137	13.1459	13.1802	13.1727	13.0274	12.7463	13.2027	13.1094	13.3833	12.9266	13.5602	13.2294	13.5986	13.2309	13.1102	13.2047	13.3745
11715386_at	REG1A	coding	5.17848	5.07262	5.02819	5.35199	4.86461	4.86764	4.89785	4.98525	4.98525	4.85447	4.91248	5.24331	5.16023	4.92512	4.77833	5.00119	4.79698	5.2601	4.73121	4.95063	5.03131	5.14027	4.77187	4.95283	4.84779
11715387_at	CDKN1A	coding	7.73485	7.12433	7.55335	9.64211	7.93282	7.3332	7.94806	7.72688	7.36765	7.82663	8.35933	8.12738	7.55439	7.79175	6.89158	7.22896	7.16762	7.72475	7.62679	7.60447	7.3263	7.64521	7.53545	7.51126	7.58957
11715389_x_at	FKBP1A	coding	9.94377	9.22566	8.8958	9.55088	9.87506	9.82886	9.83637	9.47458	9.01953	10.2672	10.0994	9.35265	10.0865	8.89638	10.0968	9.96082	10.1621	9.70415	9.70469	9.62053	9.83009	10.388	10.276	8.98619	10.1656
11715391_s_at	MTCH1	coding	10.966	11.0042	11.1443	10.8267	10.9087	10.8838	10.8566	11.1924	11.1182	11.0885	11.3123	11.1195	11.0373	11.3074	11.0599	11.0928	10.9944	11.151	11.0929	10.7415	11.2069	10.7449	10.8576	10.8381	11.0237
11715393_a_at	C3	coding	4.48099	4.43432	4.34676	3.74683	4.49199	4.35846	4.22401	3.83451	4.24176	4.43991	4.30315	4.58096	4.48728	3.88244	4.25951	4.34	3.81871	4.64071	4.04336	4.47399	4.06306	4.52293	4.53998	4.34372	4.11021
11715394_s_at	CD81	coding	9.60018	9.49845	9.01199	9.38081	9.86266	9.14806	9.65852	9.47704	8.91476	9.16231	9.09607	9.50071	9.47733	9.60484	9.35378	9.63625	9.55705	9.11889	9.99308	9.59445	9.50658	9.3169	9.24362	10.0582	9.29631
11715395_a_at	TXNDC5	coding	10.4169	10.6376	9.24628	11.9389	10.3278	10.4017	10.1238	12.1727	11.2077	9.94588	10.9367	10.0991	10.6512	10.8944	10.2735	9.9381	11.3191	10.9413	11.6044	11.5767	11.0592	10.6311	11.4788	11.1894	10.1124
11715397_x_at	MAGED2	coding	8.59223	8.46144	8.33842	8.87695	8.74999	8.46652	8.51356	8.64585	8.30741	8.35595	8.24384	8.45743	8.4371	8.41154	8.43417	8.47069	8.53959	8.46002	8.34223	8.50981	8.41062	8.30674	8.37328	8.26332	8.44436
11715398_a_at	APEX1	coding	10.003	10.3939	9.89266	10.7057	10.929	10.3553	10.4159	10.3006	10.3964	10.3724	10.5595	10.238	10.1992	10.2051	10.0849	10.3413	10.2531	10.1452	10.6788	10.3147	10.8744	10.8208	10.3277	10.3396	10.4636
11715399_at	SLC25A5	coding	11.3134	11.7441	11.196	11.7415	12.1134	11.5874	11.2919	11.7255	11.607	11.6448	11.5924	11.92	11.5359	11.3039	11.227	11.3546	11.4233	11.5862	11.7484	11.5044	11.7703	12.0233	11.5704	11.0092	11.4907
11715403_a_at	COL6A1	coding	4.83406	4.5045	4.78043	4.40951	4.76361	4.60119	4.59056	4.83634	4.76411	4.65479	4.76418	4.70072	4.54283	4.37706	5.00058	4.70237	4.80556	4.86797	4.72818	4.69485	4.98258	4.5389	4.5031	4.91637	4.64739
11715407_s_at	PSMB4	coding	11.0757	11.3333	10.9089	11.2969	11.6302	11.4652	11.4944	11.4695	11.3508	11.522	11.3735	11.6173	11.2293	11.116	11.3031	11.1683	11.3013	11.2833	11.4369	11.2445	11.4516	11.4765	11.254	11.2584	11.4344
11715409_a_at	PRDX2	coding	8.65079	9.14756	8.71434	9.11856	9.52102	9.41309	9.18371	9.17636	9.17146	9.20816	9.29185	9.19312	8.97142	8.74078	9.07194	9.1796	9.39074	9.00252	9.5147	9.1896	9.40542	9.38476	9.40475	8.98501	9.38924
11715411_a_at	EPAS1	coding	6.01376	6.07109	6.31362	6.15229	5.78901	6.68804	6.2558	5.70328	6.22723	6.05827	5.66434	6.14469	6.17497	5.85529	6.19106	6.32961	6.26164	6.72376	6.23261	6.32441	5.66594	5.77514	5.95283	6.59654	5.88084
11715413_s_at	TSC22D1	coding	11.2634	10.3985	10.0454	12.4031	10.9902	9.56594	10.9115	11.1433	9.40253	10.7268	10.9688	10.0446	10.5085	10.773	9.58072	10.7659	9.53958	10.2184	10.1888	10.046	10.229	10.3723	10.5585	10.1577	10.3751
11715414_x_at	COL3A1	coding	2.9716	2.96096	2.82143	3.0277	2.92694	2.96096	2.93669	3.04563	2.93385	2.99251	2.94818	2.84608	2.88172	2.9821	3.04492	2.93309	3.14103	2.93516	2.91748	3.04563	2.99842	2.88802	2.92297	2.93314	3.02637
11715416_s_at	DDB1	coding	8.91141	9.09174	8.77088	9.09174	9.37166	9.01774	9.16354	9.1292	9.03677	8.99913	8.92738	9.12075	9.00571	9.14083	9.14011	9.1077	9.10046	8.85001	9.18933	9.14725	9.20616	9.18503	8.95832	9.10242	9.04873
11715417_s_at	SKP1	coding	10.6452	10.7662	10.578	11.0169	11.1716	10.9194	11.0948	10.9644	11.0188	11.0849	11.0828	11.0781	10.764	10.6049	10.5203	10.8623	10.7209	10.8187	10.9127	10.992	10.8387	11.01	10.7931	10.7754	10.8989
11715419_at	LY6E	coding	6.71765	6.33558	6.29084	6.51832	6.96166	6.55423	6.42394	6.67619	6.28113	6.93247	7.11509	8.74982	6.51255	6.67658	6.70949	6.48544	7.02924	7.18045	6.97443	7.71187	6.81576	7.15464	6.43565	6.78389	6.82953
11715420_a_at	CCT2	coding	6.68675	7.2556	7.28622	7.37802	7.79209	6.98907	6.76254	7.58541	7.44867	7.4121	7.46568	7.3221	7.06657	6.82126	7.04855	7.37029	7.3776	7.20498	6.73381	7.11337	7.18104	7.34001	6.81665	5.92895	7.25052
11715422_a_at	BCAP31	coding	11.3112	11.2713	11.212	11.2581	11.3492	11.585	11.5687	11.306	11.1891	11.2733	11.3391	11.2534	11.2405	11.2598	11.3147	11.1808	11.2508	11.2138	11.2835	11.3681	11.3448	11.2029	11.2995	11.4559	11.2931
11715425_x_at	FLNA	coding	9.54721	9.87564	9.78135	11.1298	10.2739	10.2368	10.694	10.1862	9.79621	9.92626	9.84285	10.0746	10.0866	10.6569	9.89705	10.1085	10.338	10.0348	10.3155	10.1465	10.1478	9.98876	10.1135	10.2423	9.9125
11715426_s_at	SNU13	coding	10.1501	10.31	9.77397	10.5608	10.7975	10.0457	10.2872	10.7292	10.3833	10.4622	10.4463	10.534	10.2049	10.109	10.1937	10.2956	10.3595	10.317	10.522	10.3267	10.6391	10.4761	10.3358	10.0903	10.3899
11715428_x_at	ARF4	coding	9.60258	9.84714	9.66389	9.77768	9.99932	10.1335	10.0705	10.4362	9.91117	10.4057	10.344	10.2107	9.83835	9.57309	9.78754	10.0436	10.0839	10.0534	9.98779	10.0589	10.0623	10.0701	10.1459	9.78615	10.1435
11715430_a_at	AKR1B1	coding	9.04958	9.37462	8.90695	8.86436	9.29714	9.06968	8.91265	9.45727	9.04361	9.10251	9.20666	9.31364	9.05979	9.13189	9.251	9.19849	9.28149	9.1459	9.4999	9.16541	9.51001	9.28679	9.25965	9.1577	9.45074
11715431_a_at	TMBIM1	coding	6.21446	6.99239	7.54476	8.21827	7.63983	8.10755	7.88371	7.62874	7.38883	7.58002	7.60447	7.57149	7.02777	7.26273	7.05928	7.64663	7.89063	7.56607	7.6788	7.66091	7.41381	7.43731	7.6898	7.27364	7.48263
11715433_a_at	RBBP7	coding	8.87828	8.78531	8.37248	8.78965	9.30532	8.62349	8.71156	8.95094	8.65357	8.94339	8.86207	8.66529	8.57128	8.69215	8.53921	8.95066	8.79609	8.64261	9.08332	8.85708	9.1268	8.90522	8.75848	8.61341	8.75646
11715434_a_at	PDIA6	coding	8.00399	8.30001	8.22561	8.36919	8.36505	7.6609	7.40258	8.69005	8.18265	8.15584	8.23436	8.71499	8.21189	8.02525	7.96725	8.09083	8.47806	8.14623	7.65998	8.05399	7.82224	8.26404	7.76851	6.87614	8.26642
11715435_s_at	TIMP3	coding	3.38751	3.59174	3.47755	3.4697	3.34293	3.48534	3.35214	3.18813	3.37407	3.52632	3.40781	3.25606	3.30894	3.43709	3.61284	3.44749	3.24298	3.66698	3.37523	3.6714	3.34786	3.41581	3.59045	3.41061	3.24465
11715438_at	DAP	coding	7.40688	7.63789	7.91332	9.07555	7.8602	7.82949	8.12325	8.10441	8.04094	8.00835	8.27622	8.45751	7.62688	7.25957	7.6001	7.85192	7.81395	8.10567	7.634	7.99697	7.70205	7.61324	7.97579	7.07528	8.07419
11715440_a_at	CCN2	coding	3.8683	3.43421	3.45079	3.52815	3.74657	3.50565	3.50565	3.42876	3.49964	3.43232	3.47213	3.47514	3.69017	3.82005	3.63327	3.41468	3.39669	3.50565	3.5265	3.34669	3.63352	3.7486	3.53369	3.5438	3.50565
11715443_a_at	CPB1	coding	5.21505	4.73419	5.07744	4.97244	4.89928	4.99392	4.8877	4.85436	4.89612	4.95861	5.05506	5.04477	5.03945	4.75443	5.12061	4.95961	4.76536	4.90415	4.79283	4.8947	4.6854	4.78154	4.78849	4.99284	4.86403
11715445_a_at	DNAJB1	coding	7.46053	8.34571	8.75487	7.88407	9.85988	9.25019	8.98329	10.5098	9.9299	10.1534	10.155	9.89989	8.09182	8.51731	8.48675	9.42218	9.6029	9.37401	9.90279	9.70917	10.1321	9.52554	9.9654	9.22986	9.9237
11715447_at	TALDO1	coding	13.6305	13.4113	13.6702	13.0159	13.041	13.6922	13.6087	13.3188	13.5016	13.4601	13.4429	13.332	13.549	13.539	13.5312	13.4191	13.4023	13.4351	13.3054	13.4315	13.3081	13.139	13.5567	13.5875	13.4304
11715448_at	ERGIC3	coding	8.70763	8.8382	8.59139	9.45494	9.28563	8.84637	9.09175	9.04796	8.67325	8.83762	9.02921	8.84499	8.75003	8.93136	9.01459	8.84161	8.9281	8.93654	9.20703	8.9651	8.9109	8.92206	8.9109	8.82246	9.02266
11715450_at	RPL10	coding	5.36614	5.08656	5.33638	5.48936	5.09644	4.85324	5.02849	5.18405	5.16258	5.16745	5.32386	5.29861	5.13475	5.32463	5.03357	5.18695	5.05357	5.40188	4.53857	5.23386	4.97989	5.07281	5.18846	5.15508	5.10862
11715451_a_at	COL4A2	coding	5.99721	5.74222	6.08962	6.33013	5.40775	5.97237	5.97617	5.89226	5.62965	5.79444	5.87323	5.70053	5.74831	5.71257	5.68541	5.52594	5.51946	5.84181	5.39905	5.50533	5.73605	5.48341	5.78561	5.81568	5.89888
11715454_at	KISS1	coding	5.25628	5.41603	5.40359	5.32986	5.11651	5.15558	5.24548	5.14494	5.33253	5.26119	5.5715	5.47049	5.3011	5.1483	5.33448	5.19621	5.38074	5.45978	5.17115	5.31183	5.3011	5.09593	5.33249	5.35727	5.25625
11715456_a_at	SSR2	coding	10.5421	10.6088	10.3385	11.0944	11.2182	10.859	10.9353	11.1634	10.9917	10.8539	10.9597	10.9194	10.6874	10.5994	10.984	10.8342	11.0202	10.75	11.0596	10.8523	11.0256	10.8559	10.8088	10.7877	11.0023
11715458_a_at	COX8A	coding	11.816	11.9953	11.6692	11.8887	12.334	12.1917	12.2721	12.1687	11.894	12.0144	12.1263	12.5157	11.9752	11.7386	11.7448	11.9428	11.9596	12.1047	12.1295	12.2833	12.2483	12.3956	12.1969	12.0164	12.1507
11715460_a_at	DHCR24	coding	6.40594	6.66332	5.56467	6.5789	6.48132	6.20226	7.33069	6.18586	5.87761	6.30769	6.03222	6.50247	6.34799	6.31199	6.25229	5.782	5.75214	6.19559	6.87593	6.29198	6.07711	6.30769	5.8754	5.97123	6.23912
11715461_at	LYZ	coding	13.0612	12.7195	13.0501	13.5591	13.9047	13.3102	13.3507	13.7772	13.4385	13.5416	13.5493	14.1247	13.7229	13.536	12.8734	13.602	13.9093	13.8547	13.6357	13.223	12.7303	13.8449	13.8027	12.6262	13.7201
11715463_s_at	IGFBP4	coding	5.73046	5.15568	5.38758	5.04707	4.97992	5.46364	5.16786	5.32173	5.07833	5.21888	5.28245	5.15568	5.19071	5.41075	5.00694	5.06431	5.05976	5.29918	5.00476	5.08787	5.14546	5.07792	5.20813	5.2035	4.94158
11715466_at	ARHGDIB	coding	12.0671	11.9034	12.2035	12.1641	12.0817	12.1939	12.1106	12.345	12.0926	12.16	12.3036	12.03	12.0381	12.2445	12.4196	12.3692	12.3136	12.3111	12.201	12.232	12.0902	11.944	12.1912	12.2423	12.376
11715468_at	TUFM	coding	9.74659	9.91859	9.53705	10.5002	10.1998	10.1425	10.3865	10.4397	9.51354	9.72842	10.0814	9.91147	9.74008	9.69209	9.74345	9.92875	9.64601	9.89544	10.0305	9.91752	9.98628	10.3221	9.87683	9.8704	9.97747
11715469_s_at	TXN	coding	12.8791	12.4516	12.6405	11.7855	12.3471	12.7374	12.6607	12.4529	12.5554	12.761	12.5926	12.3699	12.7204	12.4298	12.6495	12.7277	12.5906	12.5776	12.4904	12.7788	12.0827	12.3494	12.7027	12.6256	12.4435
11715471_a_at	SRPRA	coding	6.22491	5.79644	6.04788	5.75668	6.22122	5.61404	5.47733	5.51186	5.50548	5.7479	5.8039	5.60315	6.1425	6.0831	5.79103	5.72701	5.60735	5.81622	5.56776	5.63596	5.60508	5.40252	5.86517	4.8324	5.85342
11715474_at	DDX17	coding	6.83534	8.40962	8.26448	6.88277	7.35784	6.51962	6.54372	7.19606	7.21397	7.08642	6.92047	6.80445	8.35362	7.7473	7.87513	7.75502	7.40732	7.41286	7.04289	6.87881	7.33055	6.92059	7.27564	6.31835	7.05931
11715477_at	TFRC	coding	7.6568	8.13237	7.82056	7.76489	8.25969	7.17965	7.10015	8.34868	8.35801	8.30527	8.15925	8.13323	7.93102	8.13715	7.6842	7.91947	8.19493	8.18216	8.13199	7.50124	7.80796	7.99042	7.77366	6.86235	7.98444
11715479_a_at	GABARAP	coding	12.9142	12.9681	12.8614	12.6544	12.9436	13.0432	12.9732	13.0334	12.9916	13.086	13.0897	13.2405	12.978	13.2042	13.0811	13.0217	12.953	13.2045	12.9834	13.0335	12.9634	13.142	13.122	13.1133	13.0952
11715481_a_at	SST	coding	3.6503	3.50105	3.45562	3.45089	3.4851	3.31678	3.37884	3.59793	3.37693	3.12841	3.3679	3.50105	3.34368	3.28254	3.40528	3.65967	3.4665	3.68745	3.42771	3.54669	3.50512	3.33227	3.46576	3.53945	3.46576
11715482_a_at	MCL1	coding	12.9959	12.7882	13.2258	12.3614	12.104	12.2191	12.0673	12.5939	13.2421	12.8461	12.8525	12.6382	12.7347	13.1885	12.8285	12.8327	12.5569	13.0295	12.4677	12.5762	12.5382	12.1029	12.2569	12.2534	12.6831
11715488_s_at	PGRMC1	coding	11.6453	10.9634	11.2416	13.0304	11.986	11.4568	12.1952	12.0521	11.1258	11.5749	11.5749	11.6281	11.4772	11.8344	10.723	11.5639	11.6575	11.5387	11.2138	11.6847	11.3928	11.5969	11.6828	11.5706	11.4902
11715490_s_at	AMY1A	coding	8.56335	9.02106	9.04245	8.40371	7.81648	7.54879	7.61294	8.41429	9.46023	8.36138	8.50821	8.22627	8.98531	9.311	8.99093	8.81197	9.06454	8.76863	8.38775	8.04186	8.68199	7.73622	8.30237	8.10318	8.73138
11715491_s_at	FSCN1	coding	5.67551	5.67858	5.8018	6.55143	5.56339	5.58659	6.00203	5.82588	5.50265	4.91417	5.64341	5.69048	5.77211	5.74	5.29411	5.58139	5.80307	5.67551	5.77639	5.68621	5.5407	5.72696	5.69522	5.97125	5.49666
11715492_s_at	MORF4L1	coding	12.7172	12.6617	12.5881	12.4833	12.696	12.7084	12.7241	12.7346	12.6315	12.7112	12.6624	12.706	12.6979	12.5642	12.6064	12.7241	12.6801	12.6563	12.6856	12.6275	12.7318	12.6678	12.6315	12.6246	12.6266
11715493_a_at	CCN1	coding	3.31312	3.38782	3.32409	3.39833	3.45562	3.20464	3.39603	3.29688	3.15519	3.40203	3.28336	3.27349	3.37643	3.41814	3.50477	3.32764	3.39603	3.42978	3.26015	3.51482	3.36177	3.76018	3.39275	3.35783	3.61569
11715494_s_at	HBG2	coding	11.5428	9.85538	9.50449	7.77813	9.46932	9.2486	8.23343	4.46623	4.22359	7.85671	9.68074	4.33379	8.0084	7.19618	5.35407	8.08285	7.54796	8.78877	4.2903	8.79225	8.30793	9.546	8.1153	7.35398	8.00846
11715496_a_at	CTSK	coding	7.57878	8.15421	7.94669	8.21467	7.20671	7.56398	7.11397	7.59913	7.70498	7.93491	7.96148	7.42306	7.81004	7.8724	7.76392	7.98852	7.78793	7.49351	7.61905	7.37198	7.73919	7.03543	7.59099	7.71586	7.90225
11715497_a_at	OXA1L	coding	9.7978	10.2953	9.95859	10.7529	10.6083	10.113	10.4828	10.3946	10.2054	10.3881	10.5554	10.2514	10.3158	10.2759	10.0386	10.2031	10.1766	10.1396	10.4995	10.1416	10.4285	10.5791	10.2274	10.2247	10.3189
11715501_s_at	IGFBP7	coding	9.03366	8.97369	8.52406	9.19587	9.49119	9.48471	9.53554	8.4634	8.4652	9.0119	8.33532	8.74913	8.6702	8.3554	7.91011	8.71381	7.92077	9.1321	8.77155	9.15607	8.91995	9.1862	8.4392	8.49104	9.31886
11715502_x_at	RPL18A	coding	13.7925	13.9959	13.6908	13.9267	14.0628	13.8633	13.9094	13.9919	13.976	13.9603	14.0184	13.9574	13.8601	13.7439	13.8671	13.9114	13.9715	13.8444	14.0616	13.9479	14.0339	14.0411	13.9165	13.907	13.9515
11715503_a_at	LASP1	coding	11.2301	11.16	11.2312	10.1483	10.4621	10.9349	10.749	10.559	10.5906	10.6417	10.5115	10.4234	11.3389	11.2766	11.4176	10.7124	10.7741	10.7239	10.3896	10.5949	10.2669	10.2805	10.5707	10.9268	10.6304
11715505_a_at	IARS	coding	9.80441	10.1729	9.53094	9.56841	10.1162	9.44447	9.59725	9.88171	9.98083	9.64478	9.76483	9.75705	9.7684	9.92357	9.8405	9.82686	9.9836	9.69591	10.0705	9.64806	9.97659	9.91473	9.61714	9.69552	9.75761
11715506_a_at	MAGED1	coding	8.297	8.59793	8.28903	8.66819	8.81537	8.30894	8.55434	8.99584	8.66576	8.64044	8.67149	8.62705	8.34787	8.2981	8.45775	8.51563	8.61942	8.32586	8.91781	8.4707	8.98031	8.66986	8.48499	8.43679	8.73604
11715508_x_at	MFGE8	coding	7.7533	7.58729	7.5503	7.66434	7.47658	7.52677	7.45518	7.5411	7.45663	7.4984	7.70787	7.52677	7.51121	7.35873	7.46591	7.45465	7.56012	7.58767	7.42715	7.43808	7.56068	7.51501	7.73962	7.68481	7.51129
11715509_a_at	NDFIP1	coding	8.95525	8.26442	8.34026	8.5834	9.09202	8.94788	8.74838	8.95602	8.42502	8.92879	9.07129	8.7265	8.59474	8.65104	8.83899	8.4987	8.48779	8.56076	8.93293	8.63639	8.8005	8.64737	8.42561	8.4262	8.92443
11715514_a_at	HERPUD1	coding	10.7642	10.395	10.6157	9.67401	10.0099	10.625	10.4987	10.8924	10.919	10.7132	10.6646	10.5809	10.595	10.3857	10.5681	10.4782	10.2434	10.4774	10.0372	10.0561	10.2665	10.0789	10.096	10.5369	10.4396
11715515_a_at	PSMD3	coding	7.8777	8.55673	8.32486	8.83089	8.89642	8.80951	8.86774	8.53392	8.18031	8.35011	8.3711	8.54865	8.49775	8.6018	8.33593	8.31238	8.42643	8.50829	8.73311	8.62419	8.7645	8.82074	8.51244	8.76718	8.52525
11715517_s_at	SLC25A39	coding	9.78988	9.2816	10.0687	8.95082	8.95487	9.44908	9.34635	8.86051	8.13845	9.27775	8.82762	8.81356	9.5374	9.64494	8.32258	9.11845	8.87103	9.50069	8.95886	8.64073	9.05599	9.34944	9.62595	8.99985	8.78409
11715518_a_at	MLEC	coding	6.9441	6.51806	6.56027	6.2923	6.39168	6.53808	6.50853	6.0426	6.6203	6.37841	5.84515	6.54443	6.63697	6.8892	7.02392	6.52004	6.76181	6.78813	6.56864	6.58195	6.63136	6.46099	6.29415	6.65956	6.48051
11715522_a_at	HADHA	coding	8.32578	8.44477	8.46016	9.74855	10.0738	9.18182	9.52808	9.39609	9.64128	9.94312	9.51548	9.5261	8.76173	8.51449	8.26043	9.49892	9.7055	9.59633	9.58649	9.74036	10.0899	10.0916	9.61012	9.04635	10.0615
11715524_a_at	COTL1	coding	12.7514	12.6759	12.6873	12.784	12.7658	12.9889	13.0295	12.5346	12.5299	12.7305	12.6189	12.8164	12.8655	12.7975	12.6308	12.7483	12.692	12.8325	12.8136	12.8694	12.845	12.9547	12.8261	12.9277	12.7041
11715530_a_at	CCT6A	coding	9.01177	9.49252	8.80995	8.97479	9.4441	8.77663	9.04434	8.985	9.1207	9.10294	9.06685	9.01963	9.28926	9.26671	9.15717	8.90121	8.96875	8.84767	9.09844	9.09435	9.19356	9.10691	8.90795	8.7751	8.93795
11715532_a_at	IFNGR2	coding	12.171	11.9022	12.1347	11.0393	10.9168	12.0644	11.6244	11.2056	11.6986	11.2954	11.2004	11.3724	12.0341	11.8938	12.0081	11.6946	11.7214	11.7272	11.1259	11.5273	10.8692	11.1036	11.2535	11.6066	11.5063
11715533_a_at	LRP1	coding	7.60758	7.28469	7.19566	8.20072	7.33922	7.19916	7.8246	7.17212	7.12053	7.28024	7.35497	7.21467	7.37687	7.42339	7.03502	7.11481	7.20461	7.38922	7.42974	7.28453	7.36095	7.50498	7.41836	7.68699	7.33998
11715535_a_at	GPS1	coding	6.61506	7.12406	6.90403	7.33818	7.30425	6.94266	7.11494	6.90784	6.82713	6.86579	6.94818	7.06603	6.94284	7.22153	7.01337	6.87792	6.97325	7.19697	7.23741	7.07203	7.04741	7.01449	6.93285	7.08958	6.90465
11715536_a_at	IDH2	coding	7.16274	7.65643	7.31302	8.04457	8.11637	7.80817	7.81858	7.79798	7.58284	7.59174	7.42037	8.11158	7.61192	7.70625	7.53738	7.43826	7.60292	7.48737	7.97023	7.94517	7.69839	8.00536	7.58161	7.65886	7.68464
11715538_s_at	RPLP1	coding	14.0559	14.1359	13.8375	14.1657	14.1826	14.1213	14.123	14.1462	14.16	14.0924	14.1225	14.0608	14.1052	14.0732	14.0765	14.1084	14.0923	14.0813	14.1175	14.0987	14.1783	14.1086	14.1226	14.0816	14.1105
11715540_s_at	RPS14	coding	13.9893	14.0614	13.9295	13.9902	14.1152	14.0177	14.0837	14.1008	14.0802	14.0759	14.1475	14.0379	14.0613	14.0994	14.0293	14.0963	14.0999	14.0687	14.1576	14.0538	14.1322	14.1275	14.0802	14.1103	14.0905
11715541_a_at	THY1	coding	4.27313	4.2768	4.35486	4.07415	4.30966	4.16175	4.25974	4.38297	4.14611	4.21599	4.39718	4.40076	4.23211	3.95795	4.07193	4.24316	4.5267	4.32607	4.2768	4.2768	4.21301	4.36918	4.31535	4.22143	4.49174
11715543_x_at	RPS8	coding	13.4878	13.6428	13.3468	13.7886	13.8562	13.5355	13.7179	13.7714	13.7155	13.7544	13.85	13.6355	13.515	13.548	13.5554	13.6954	13.6785	13.6179	13.7932	13.7019	13.7886	13.7689	13.6665	13.6389	13.7691
11715544_a_at	TMED10	coding	8.11106	8.39224	8.04137	8.17644	9.01077	8.61991	8.65373	9.14061	8.4833	8.90117	8.93448	9.15436	8.3016	8.15705	8.1994	8.49023	8.44797	8.4569	8.64903	8.60672	8.60846	8.73924	8.58067	8.10822	8.82631
11715546_s_at	CBX1	coding	9.31297	9.40016	9.42363	7.99625	8.89427	9.23327	8.90201	9.11368	9.34329	8.85466	9.21236	8.80165	9.22878	9.3094	9.65077	9.04035	9.2415	9.06698	8.9109	9.10517	8.89246	8.75258	9.23838	8.96115	9.35684
11715547_at	TMEM109	coding	8.69754	8.87121	8.55863	8.77101	9.25681	8.70505	8.82594	8.91696	8.84121	8.76409	8.70976	8.82798	8.75238	8.66226	8.76144	8.81677	8.76147	8.62697	9.28286	8.74629	9.17382	8.88139	8.64005	8.83266	8.75507
11715548_a_at	DAG1	coding	3.95432	3.77361	3.91857	3.94512	3.87486	3.79981	3.86117	3.7569	3.67608	3.81372	3.88232	3.83397	3.79957	3.84133	3.82405	3.93624	3.81577	3.99344	3.74328	3.94512	3.69442	3.94641	3.81846	4.02426	3.78223
11715551_s_at	GAS6	coding	6.47189	6.63904	6.72458	7.09997	6.77703	6.4856	6.89856	6.85118	6.5938	6.50779	6.53023	6.78504	6.50241	6.61827	6.54201	6.6867	6.54001	6.75988	6.56122	6.52427	7.04162	7.20754	6.85241	6.87459	6.70578
11715552_a_at	IMMT	coding	9.44639	10.1319	9.67014	9.83015	10.3067	9.71846	9.93494	9.56764	9.833	9.77696	9.69496	10.0082	10.1044	9.99267	9.8146	9.72595	9.78576	9.68413	10.1839	9.97107	10.2764	10.1809	9.6741	9.71527	9.7643
11715554_a_at	CYB5R3	coding	5.103	4.91088	4.78978	5.38765	4.93509	4.90228	4.91372	5.11826	4.92249	4.90045	4.93509	5.13888	4.86903	4.89694	4.63804	4.781	5.27274	5.08616	5.14237	4.93544	4.93794	5.09435	4.92891	4.87761	4.80524
11715556_a_at	QSOX1	coding	8.54655	8.57162	8.9352	8.73445	7.98092	8.58322	8.74072	8.28612	8.02688	8.34271	8.23718	8.2956	8.84166	8.60335	7.86127	8.27342	8.42019	8.35077	8.07903	8.38343	8.2707	8.22265	8.42629	8.58651	8.00349
11715558_a_at	TMEM59	coding	10.7839	10.8362	10.8937	10.324	10.8718	11.2017	10.9944	11.0919	10.8889	11.1442	11.1711	11.1895	10.8849	10.7568	10.951	10.9159	10.8819	10.8851	10.8087	10.9955	10.7028	10.7656	10.9436	10.9993	10.9195
11715559_x_at	YWHAQ	coding	9.04501	9.00456	8.75845	10.2554	10.0688	9.27241	9.32024	9.76883	9.35857	9.86818	9.44548	9.62097	9.11576	8.85316	8.83934	9.73599	9.5318	9.24566	9.753	9.56683	9.75998	9.68554	9.35313	9.24743	9.28313
11715560_s_at	PGA3	coding	4.03066	4.2132	4.11651	4.23539	4.38288	4.2254	4.76609	4.74829	4.40503	4.1095	4.3312	4.57724	4.62045	4.12163	3.93483	4.52691	4.51416	4.74168	4.14442	4.16395	4.34098	4.44439	4.03682	4.46928	4.40975
11715561_s_at	SCD	coding	5.38984	5.14195	5.30564	5.75992	5.22685	5.28403	5.45513	5.49219	5.27825	5.25439	5.5715	5.2501	5.14195	5.17429	5.03313	5.04537	5.28403	5.31432	5.33405	5.30469	5.23839	5.2129	5.47428	5.4883	5.19954
11715564_s_at	H1FX	coding	9.98021	10.3409	9.97101	10.9084	11.2941	9.82154	10.9814	10.7005	10.5483	10.4904	10.7985	10.7375	10.1827	10.6685	10.3254	10.6105	10.3656	10.4622	11.0892	11.3045	11.0004	11.0226	11.0529	10.6967	10.7189
11715565_at	PSMD2	coding	4.44623	4.47408	4.77798	4.88516	4.79529	4.67255	4.61372	4.42078	4.61267	4.80433	4.58938	4.60073	4.73199	4.30539	4.72417	4.53168	4.82677	4.41081	4.4407	4.50233	4.3375	4.83647	4.61372	4.58433	4.6188
11715566_at	COPZ1	coding	8.22788	8.51637	8.25787	8.61466	8.63405	8.42358	8.40328	8.71192	8.54162	8.74895	8.6628	9.22801	8.32416	8.61898	8.54207	8.49349	8.80353	8.83491	8.5535	8.76932	8.38773	8.71791	8.53202	8.30446	8.76942
11715568_a_at	CD9	coding	9.36871	8.90007	8.59833	11.6129	11.0176	10.5957	10.6862	9.87234	9.13831	9.79604	9.50116	9.43197	9.23767	10.6139	9.48734	10.0918	10.2172	10.1678	9.04159	10.9171	9.92471	9.32612	10.0057	10.4595	9.80329
11715571_a_at	CLSTN1	coding	5.6209	5.94622	5.66059	6.14234	6.22661	5.99032	5.87578	5.96085	5.6789	5.69544	5.92393	6.11876	6.05548	6.06517	6.03251	6.00573	6.00975	6.01621	5.99211	6.14628	6.23584	6.19214	6.0866	5.99211	6.12293
11715573_s_at	KDELR2	coding	7.54637	7.82726	7.63216	7.42604	7.74076	7.8501	7.78224	7.31738	7.69832	7.41351	7.72023	7.54876	7.93583	7.56836	7.56333	7.42651	7.57693	7.46809	7.44373	7.64377	7.84729	7.69802	7.84091	7.6836	7.71717
11715575_x_at	PPM1G	coding	9.20314	9.30048	8.91092	8.98385	9.30839	9.15371	9.02632	8.9702	9.01457	8.99267	8.89061	9.11016	9.06235	9.06592	9.10373	9.07534	9.07001	9.03005	9.12147	9.01356	9.17054	9.21644	9.07796	8.95528	8.86014
11715576_at	RAC1	coding	4.84106	4.95241	4.98774	5.2837	5.01069	5.09942	5.44834	5.11956	4.88456	5.02992	5.07644	5.02322	4.65373	4.88153	5.05405	5.23723	5.10176	4.82853	5.16398	4.95302	5.02851	4.97242	5.08172	5.18688	5.31446
11715579_a_at	VKORC1	coding	8.32403	8.75098	8.39228	8.85175	9.04561	8.95856	9.17347	9.0102	8.46494	8.57416	8.83063	8.70791	8.69042	8.39221	8.51737	8.64021	8.65314	8.48018	8.51839	8.80232	8.70478	8.65274	8.69042	8.75052	8.74513
11715580_a_at	TBCB	coding	9.72852	10.1255	9.89489	10.3941	10.6782	10.3564	10.3863	10.1344	10.1258	9.97641	10.0433	10.2499	10.0678	10.2015	10.0183	10.1406	10.0461	9.9947	10.3982	10.5813	10.3365	10.2846	10.1141	10.1081	10.1891
11715581_a_at	SF3B2	coding	9.08492	9.40118	9.22312	9.13385	9.43411	9.33323	9.33865	9.26941	9.11555	9.32732	9.30001	9.32687	9.43898	9.40107	9.44942	9.35022	9.35192	9.18203	9.5905	9.32454	9.33323	9.41004	9.3248	9.20195	9.32087
11715583_s_at	HLA-DPA1	coding	12.7938	13.3202	12.7641	13.736	13.3329	12.7127	12.6149	13.0976	12.9851	12.7911	12.7484	13.3688	12.938	12.8698	12.5235	12.8279	12.8929	13.3546	13.2443	13.1688	13.2927	13.6706	12.957	12.8403	13.141
11715584_a_at	CAV1	coding	5.1325	5.05762	4.9978	5.70441	5.34445	4.88916	5.6821	6.08301	5.17492	5.27639	5.57974	5.602	5.2873	4.81748	4.90124	5.24345	5.3275	5.22869	5.31075	5.41148	5.23143	5.29326	5.47531	5.65274	5.12581
11715585_a_at	PMP22	coding	5.18027	5.22365	4.85877	5.3939	4.57145	4.60923	4.88124	4.98658	4.24582	5.16155	5.03392	4.52428	4.88928	4.72619	4.66262	5.3618	4.57593	5.78195	5.21868	4.80028	5.1917	5.01916	4.71357	4.76132	5.17821
11715586_at	MAPRE1	coding	8.82343	8.83036	8.93665	8.90666	9.06414	9.18541	8.88672	9.56057	9.15186	9.48209	9.30624	9.67097	8.89722	9.00565	8.95287	8.93435	9.01124	9.13864	9.0422	9.06366	8.74799	8.98909	9.09731	8.54479	9.15789
11715588_x_at	MYL9	coding	9.12043	8.68782	8.65969	11.9728	9.56184	10.5664	10.5245	10.171	8.89296	9.04502	9.00086	9.22686	9.06231	9.64235	8.89218	8.74032	10.29	8.95861	8.87148	9.60956	8.98598	8.78896	9.03634	9.40031	8.72662
11715589_at	DYNC1H1	coding	4.90812	5.33472	5.11011	5.56357	6.11972	5.22161	5.45251	5.56686	5.44958	5.64448	5.36687	5.30245	5.82948	5.29327	4.76121	5.87431	5.24892	5.66366	5.43039	5.56686	6.44384	6.34054	5.99621	5.56103	6.08783
11715593_s_at	YWHAH	coding	11.1336	10.9534	11.0903	12.44	11.3844	11.3098	11.4835	11.3733	10.9032	11.1565	10.9987	11.0349	11.3254	11.2788	10.8736	11.1692	11.0432	11.2841	10.9062	11.1336	10.9709	10.9149	11.3212	11.1146	11.1144
11715594_a_at	RBM38	coding	10.286	9.77878	10.0766	10.3092	9.86567	10.3744	10.04	10.0635	9.36165	9.95434	9.8485	9.5435	9.8547	9.87627	9.70187	9.65948	9.65593	9.72454	9.69158	9.68875	9.94236	9.83604	10.1963	10.0307	9.5918
11715595_a_at	PSMB7	coding	9.41557	9.56908	9.16389	9.97621	10.2302	9.92823	9.99115	9.9761	9.65296	9.96628	9.93144	10.1648	9.49004	9.32323	9.53262	9.64771	9.45627	9.64151	9.9679	9.98134	10.0736	10.0733	9.84455	9.5817	9.85462
11715598_at	TFG	coding	8.40673	8.63986	8.48347	8.24597	8.32289	8.71677	8.60051	8.27091	8.46848	8.55825	8.36264	8.64532	8.62517	8.44718	8.59751	8.66326	8.49621	8.56842	8.63693	8.7996	8.60159	8.76791	8.7926	8.48889	8.32881
11715600_a_at	PPP1R11	coding	9.7171	9.84371	9.73342	9.59059	9.74632	9.94961	9.93441	9.39955	9.55417	9.48777	9.54523	9.77621	9.84061	9.83317	10.1344	9.63774	9.62203	9.68609	9.81268	10.0787	9.93892	9.80171	9.82499	9.92305	9.76645
11715602_s_at	SPARC	coding	8.18664	7.57088	7.58292	9.63096	8.56896	8.53284	8.03135	9.00488	6.77588	7.87383	8.2316	8.18489	7.75918	8.33136	7.56022	7.72541	8.41635	7.84375	7.59991	7.97988	7.52365	7.8333	8.13326	8.24201	7.93209
11715605_s_at	SF3B5	coding	10.6102	11.0818	10.7422	11.0349	11.6041	11.0582	11.1988	11.2675	11.2011	11.1081	11.2585	11.2361	10.9555	10.7727	10.6862	10.9616	10.9407	10.933	11.2256	11.2502	11.4482	11.433	11.2599	10.9199	11.0149
11715607_at	PPIB	coding	11.3289	11.6951	11.3601	11.5221	12.1411	11.6033	11.6064	12.1052	11.7394	11.6592	11.6598	11.7041	11.5004	11.243	11.4279	11.5242	11.6634	11.5767	11.8927	11.9057	11.8218	11.7714	11.6963	11.413	11.7329
11715609_a_at	ATP6V1H	coding	7.53112	7.73732	7.49945	7.23998	7.79134	8.11036	7.98567	7.87438	7.78927	7.78951	7.71377	7.9771	7.77817	7.66988	7.80194	7.68589	7.63497	7.61922	7.69887	7.71922	7.71339	7.82878	7.79302	7.75373	7.76442
11715610_a_at	ARPC1A	coding	9.5648	9.329	9.55105	9.46991	9.53432	9.87499	9.73253	9.3124	9.66413	9.43499	9.44713	9.53582	9.55402	9.46792	9.55477	9.45176	9.45251	9.65859	9.53142	9.62439	9.60001	9.46788	9.51474	9.50089	9.55648
11715611_a_at	PLOD1	coding	6.86551	7.16794	6.94662	7.06114	7.43909	8.13723	7.64452	7.03858	6.86551	7.1718	7.11243	7.34054	7.4086	7.57065	7.21359	6.99025	6.84819	6.82725	7.55899	7.92586	7.22796	7.24506	7.69346	7.80716	7.50053
11715612_s_at	TMX2	coding	8.67093	9.04999	8.53829	8.54648	8.91612	8.56707	8.66788	8.4964	8.79203	8.4304	8.44163	8.64101	8.81755	8.78886	8.90909	8.74007	8.67093	8.74882	8.6622	8.77918	8.72602	8.88759	8.61463	8.60116	8.58524
11715613_a_at	BTG2	coding	7.31217	7.65211	9.3344	7.90537	7.73207	8.09839	7.52838	7.8088	8.94694	7.65437	8.35679	7.45655	7.79537	7.86056	7.86146	7.66991	7.92609	7.89491	6.89489	7.61479	7.61456	7.05245	7.60138	7.68377	7.82766
11715616_a_at	NDUFAB1	coding	10.3027	10.6495	9.99849	10.6174	11.147	10.7524	10.8304	10.73	10.6309	10.6221	10.7035	10.93	10.5437	10.2727	10.3873	10.5484	10.6162	10.618	10.8596	10.7567	10.9722	11.085	10.7053	10.7702	10.7253
11715617_a_at	RNF130	coding	12.0946	12.0465	12.1052	11.6539	11.8043	12.1717	12.1041	12.058	11.9598	12.0526	12.1626	11.846	12.1779	11.7932	12.0602	12.0294	11.8973	12.0359	11.7711	12.0785	11.8466	11.6547	12.1439	11.827	12.0774
11715618_a_at	SDF4	coding	9.25959	9.43032	9.29691	9.8484	9.68843	9.63128	9.52655	9.691	9.50359	9.46928	9.52809	9.56018	9.29794	9.39011	9.40975	9.58233	9.62034	9.63424	9.56912	9.54137	9.56218	9.50963	9.56196	9.55463	9.52883
11715620_a_at	CRYAB	coding	7.27145	6.32905	6.65332	6.53971	6.02796	6.32631	6.25777	6.29631	6.26017	6.37485	6.38398	6.32151	6.45347	6.4109	5.65441	6.32921	6.06581	6.63859	6.22007	6.44988	6.22681	6.34757	6.40393	6.31985	6.34872
11715621_at	UFC1	coding	10.3274	10.4912	10.1497	10.841	11.0526	10.3537	10.5399	10.7226	10.4998	10.5986	10.6822	10.6863	10.4233	10.4132	10.4261	10.5606	10.4499	10.4137	10.7529	10.5892	10.7886	10.7326	10.542	10.2037	10.5339
11715622_a_at	RNF114	coding	7.50791	8.02156	7.96798	7.51647	7.98856	8.44037	8.21188	8.47924	8.04074	8.7269	8.43657	8.99968	7.93622	7.52869	8.04327	7.83129	8.07231	8.13821	8.08136	8.16317	7.88306	8.25521	8.07545	7.94705	8.256
11715624_at	SH3BGRL	coding	12.2528	11.9999	11.7675	12.7804	12.3909	12.0066	12.2879	12.3832	12.2179	12.1504	12.2921	12.3516	12.3046	12.1796	11.8138	12.2833	12.0809	12.225	12.1671	12.2598	12.1905	12.5034	12.3136	12.0262	12.155
11715627_x_at	ALDH2	coding	9.19492	9.43052	9.25959	10.664	9.88962	9.73617	9.84505	9.59422	9.51768	9.65402	9.89777	10.1761	10.0111	9.4099	8.63713	9.65402	9.06439	9.70026	9.41984	10.1325	9.65402	10.5452	9.34347	9.23776	9.94288
11715628_a_at	FGB	coding	3.60157	3.35711	3.66983	3.64831	3.57682	3.74645	3.51499	3.60157	3.4694	3.6342	3.80276	3.46631	3.70571	3.60157	3.86847	3.52899	3.60157	3.55509	3.57769	3.4761	3.52677	3.60157	3.64189	3.65629	3.63176
11715629_a_at	LAPTM4A	coding	10.164	10.2942	10.4578	10.7564	11.1407	11.3496	11.2876	11.2928	11.2289	11.3658	11.5001	11.3764	10.6332	10.5488	9.80953	11.2044	10.9411	11.2372	11.0191	11.3729	11.0613	11.2338	11.0406	11.2662	11.2484
11715632_at	MAF1	coding	7.71798	7.74816	7.77043	8.39306	7.60266	7.9573	7.9595	7.86744	7.54187	7.84208	7.96289	7.8832	7.89637	7.97323	7.87063	7.81596	7.81823	7.77021	7.83679	7.79498	7.81977	7.95118	7.83627	8.07441	7.90255
11715634_s_at	TMEM14C	coding	9.69444	9.53913	9.09142	9.97111	10.2649	9.66043	9.85211	9.8505	9.63969	9.87377	9.97568	9.48615	9.50395	9.49148	9.5452	9.72409	9.39886	9.68078	10.1342	9.7452	10.3197	9.89933	9.92506	9.50609	9.94361
11715636_a_at	SERPINE1	coding	6.07191	5.72849	6.2741	6.09919	5.70807	5.89461	5.82956	5.87263	5.64232	5.64111	5.80065	5.51296	5.70448	5.84736	5.84736	5.90508	6.04988	6.18519	5.66691	5.87978	5.97409	5.84736	5.79531	5.89389	5.84736
11715637_a_at	UGP2	coding	11.4761	11.5377	11.5019	11.5794	11.7362	11.637	11.6885	11.6894	11.5908	11.6572	11.5501	11.6353	11.4902	11.5084	11.6255	11.6368	11.6705	11.4513	11.826	11.6625	11.5214	11.6031	11.6002	11.4669	11.6002
11715638_s_at	LPCAT1	coding	10.1477	10.2391	10.3044	9.40121	10.2591	10.788	10.3792	9.72174	10.372	9.97271	9.78832	9.93384	10.4722	10.3234	10.2657	10.3907	10.1883	10.2243	10.2123	10.4626	10.0933	9.64981	9.96414	10.4539	10.1851
11715639_a_at	TTC3	coding	8.02487	8.62023	8.11596	8.95939	9.40389	8.09497	8.57149	8.86402	9.34188	9.24902	8.75803	8.4412	8.61176	8.45647	8.24178	9.05922	9.14973	8.8831	9.09045	8.77288	9.61681	9.22123	8.88333	8.54817	9.16164
11715643_a_at	ATP6AP2	coding	9.30633	9.30619	9.6386	9.89505	9.92934	9.42185	9.26705	10.212	9.98347	10.394	10.2517	10.4347	9.57891	9.4091	9.26694	9.84569	9.8619	9.94249	9.21321	9.69569	9.41169	9.80795	9.60024	8.62787	9.9983
11715646_a_at	ADIPOR1	coding	11.2659	10.6508	11.0108	11.2222	10.2003	11.0064	11.169	10.6414	10.1844	10.7215	10.9336	10.4032	10.7972	10.8793	10.3553	10.8538	10.5798	10.8429	10.4219	10.5538	10.3694	10.3388	10.721	10.7983	10.6348
11715649_s_at	TXNRD1	coding	10.3756	9.73164	10.3591	9.12479	9.43396	10.445	10.1423	9.76506	10.024	9.60835	9.81034	9.61608	10.2451	10.1717	10.1017	9.8597	9.70062	9.91767	9.60914	9.47813	9.70452	9.35206	9.72519	10.2057	9.87601
11715651_s_at	FSTL1	coding	7.55478	6.74017	6.87365	8.67336	8.6288	8.13778	8.93857	8.39548	6.75969	7.67761	7.02744	7.3333	8.28732	7.51102	6.41652	7.25603	8.39158	7.86279	6.47455	6.69255	6.45875	7.02276	7.82808	8.57194	8.2398
11715652_a_at	PCOLCE	coding	5.8397	5.90222	5.68734	5.90206	5.92572	5.8347	5.98359	5.94493	5.92343	5.7168	6.01023	5.80398	5.92881	5.79751	5.65235	5.87604	6.1492	5.71072	5.82385	5.82264	5.77849	5.78111	5.77686	6.08613	5.8397
11715653_a_at	RTF2	coding	9.76541	9.76412	9.98029	8.63123	9.3033	10.2534	9.92909	9.87114	9.70545	10.0517	9.91971	9.83974	9.84069	9.76926	9.91926	9.66301	9.67648	9.80834	9.53815	9.6827	9.3345	9.1975	9.80086	9.60899	9.67001
11715655_s_at	VDAC1	coding	9.55738	9.60062	9.31219	9.62514	9.79511	9.23051	9.29274	9.49254	9.41587	9.40306	9.44655	9.69134	9.48155	9.40306	9.26329	9.33283	9.31137	9.33873	9.4705	9.40306	9.47898	9.68946	9.32586	9.20333	9.26727
11715656_at	COX5A	coding	10.6969	11.0202	10.3664	11.2111	11.5857	11.0991	11.0911	11.1681	11.0202	11.082	11.1643	11.3945	10.8856	10.3903	10.5993	10.8198	10.907	10.8768	11.2447	11.171	11.2633	11.525	11.1034	10.9287	10.9882
11715657_a_at	GLB1	coding	9.52761	9.28021	9.51223	9.71152	9.73277	9.99606	10.1588	9.2562	9.26029	9.35146	9.41684	9.61092	9.58896	9.4908	9.33985	9.40855	9.40237	9.43603	9.52187	9.6981	9.65152	9.779	9.52645	9.86403	9.57925
11715658_a_at	SLC39A1	coding	7.41712	7.52169	7.6312	7.81529	7.80988	8.56482	8.23749	7.45805	7.52795	7.40398	7.55506	7.67902	7.55825	7.53624	7.29771	7.6441	7.85597	7.66959	7.76018	7.69263	7.69998	7.76158	7.69545	7.95553	7.77305
11715659_s_at	ERRFI1	coding	4.43535	4.51815	4.57542	4.07404	4.57548	4.49731	4.74061	4.77496	4.58018	4.89016	4.53105	4.80112	4.66322	4.45173	4.0867	4.68161	4.21488	4.26425	4.50345	4.51878	4.74783	4.83748	4.57664	4.86294	4.48247
11715660_a_at	RPN2	coding	10.4112	10.6741	10.3553	10.6285	10.9762	10.4182	10.5986	10.7823	10.457	10.4383	10.3756	10.4512	10.6414	10.553	10.5068	10.5618	10.708	10.5954	10.5879	10.7262	10.8543	10.7207	10.5225	10.4961	10.5286
11715661_a_at	UBE2V1	coding	9.23228	9.38935	8.7802	9.55689	9.91896	9.67948	9.82162	9.32821	9.05342	9.47411	9.48932	9.37671	9.39059	9.19272	9.48505	9.48478	9.48578	9.24468	9.98089	9.69898	9.83774	9.71018	9.72135	9.71505	9.40487
11715665_a_at	PSMB8	coding	11.5702	12.095	11.6299	11.5421	11.9721	11.9921	11.8842	11.8338	11.924	12.1386	11.8331	12.4641	11.8005	11.8779	11.8651	11.6314	11.9225	12.0702	11.9566	11.9092	11.7693	12.2537	11.7404	11.7831	11.8602
11715666_a_at	TPM3	coding	6.40025	6.42902	6.39046	6.1366	6.76519	6.40025	6.32094	6.69002	6.2879	7.15152	6.46711	6.67202	6.28266	6.39282	6.21728	6.32943	6.58641	6.40025	6.41946	6.52015	6.26041	6.35862	6.1789	6.23181	6.01221
11715668_a_at	PSMA5	coding	9.73252	10.0577	9.48426	9.98799	10.5388	10.2798	10.1322	10.0754	10.0642	10.1536	9.93476	10.58	9.8037	9.76851	9.90745	9.81203	10.0695	10.1309	10.2807	10.2106	10.2539	10.7009	9.9079	9.85691	10.0879
11715669_s_at	DCTN1	coding	7.05157	7.15374	7.13638	7.26698	7.11963	7.29883	7.31111	7.09258	7.04598	7.13144	7.27987	7.27808	7.227	7.37547	7.72919	7.3209	7.24291	7.32582	7.36934	7.40612	7.14125	7.18151	7.29454	7.45839	7.38069
11715670_a_at	IFITM1	coding	13.6625	13.9081	14.0316	12.0151	13.635	13.944	13.8059	13.7745	13.7256	13.894	13.878	14.1019	13.7639	13.706	13.9005	13.7114	14.0384	13.9825	13.867	13.9017	13.565	13.8725	13.6875	13.8509	13.7198
11715672_a_at	WDR83OS	coding	10.9609	11.1109	10.9171	11.315	11.3391	11.242	11.1536	11.3671	11.1489	11.1234	11.1839	11.1761	11.078	11.0696	11.0668	11.001	11.1608	11.1223	11.1186	11.2484	11.2389	11.1486	11.2699	11.0449	11.2064
11715673_x_at	JUNB	coding	9.72502	8.9422	10.314	9.77581	9.42651	9.5478	9.38372	9.4852	10.1701	9.39956	9.60787	9.22019	9.29381	10.0789	10.0191	9.4567	9.86592	9.44653	9.49255	9.60313	9.61216	9.29899	9.18892	9.76513	9.17531
11715674_s_at	CCNG1	coding	9.52407	9.39923	8.8345	10.3675	10.2386	9.70476	9.81253	9.79088	9.37083	9.93142	9.7594	9.3929	9.35212	9.21443	9.36724	9.70412	9.42008	8.97664	9.97507	9.59982	9.73543	9.88064	9.51462	9.37978	9.49888
11715676_s_at	NCSTN	coding	9.72454	9.2951	9.34206	8.68052	9.23087	9.73157	9.68674	9.37703	9.22726	9.50354	9.54471	9.39328	9.64508	9.47734	9.35987	9.3102	9.43056	9.62972	9.3276	9.40293	9.39769	9.31646	9.2626	9.72068	9.39379
11715678_s_at	NAP1L4	coding	9.68652	9.90281	9.73432	9.99205	10.0005	9.73618	9.81959	9.7465	9.93201	9.57877	9.70974	9.66849	9.87393	9.96307	9.82129	9.65543	9.87133	9.62709	9.88	9.63587	9.95467	9.72158	9.72822	9.76655	9.78224
11715679_s_at	PRNP	coding	10.9172	11.0023	10.7755	10.8589	11.4565	10.9725	10.9762	11.232	11.4945	11.2968	11.3356	11.3711	11.0963	10.9751	10.7334	11.2023	11.0179	10.9812	11.4555	11.2308	11.3884	11.2588	10.9553	10.962	11.0444
11715680_s_at	C12orf57	coding	11.137	12.2123	10.7355	11.0632	12.1372	11.7901	11.8285	11.8163	11.517	11.4723	11.895	11.0397	11.1841	10.8741	11.3958	11.5319	11.6353	11.0575	12.1606	11.6725	12.0766	11.7914	11.6418	11.7308	11.6107
11715681_s_at	CREG1	coding	10.3538	10.0632	10.2459	11.2548	10.467	10.3892	10.6578	10.072	9.76728	10.4888	10.382	10.996	10.2572	10.2017	9.65331	9.90925	9.98626	10.571	10.0373	10.8284	10.2322	10.8321	10.3913	10.4385	10.4083
11715683_a_at	KRT7	coding	4.47079	4.44374	4.41787	4.67841	4.42645	4.41823	4.47433	4.54756	4.30334	4.55456	4.36716	4.55063	4.37474	4.17905	4.27512	4.26822	4.4247	4.43815	4.08133	4.40549	4.59471	4.43892	4.48639	4.55929	4.66608
11715684_a_at	PPA1	coding	10.419	10.6174	10.1882	10.766	11.2238	10.2158	10.8405	10.8882	10.8705	11.0831	11.1444	11.051	10.6478	10.21	10.4156	10.781	10.1537	10.3461	11.1995	10.8954	10.7129	11.1732	10.4949	10.5486	10.9214
11715685_s_at	ARPC5	coding	13.3861	13.1621	13.3066	12.722	13.071	13.2783	13.2884	13.1427	13.1131	13.235	13.2278	13.1836	13.2312	13.2907	13.427	13.3133	13.1516	13.3818	13.115	13.2792	13.0858	13.1019	13.1413	13.2823	13.3002
11715688_x_at	CTRB2	coding	5.4055	5.17181	5.22618	5.28351	5.21887	5.26061	5.45161	5.184	4.97773	5.21659	5.42369	5.23802	5.25746	5.14056	5.07063	5.35609	5.17245	5.18183	5.28425	5.14804	5.32291	5.32821	5.25637	5.37187	5.29284
11715689_a_at	CD164	coding	8.85431	8.59373	9.21176	8.81886	8.58923	9.43434	9.38099	9.35345	8.74742	9.2578	9.16977	9.75452	9.34014	9.10604	9.0969	8.77559	8.93233	8.87361	8.98103	8.92726	8.29204	8.96837	9.32452	8.95189	9.14461
11715692_a_at	CIRBP	coding	10.6394	11.2909	11.0221	10.8736	11.6468	11.1755	11.124	12.0034	11.358	11.8307	12.0708	11.7999	10.9014	11.1641	10.7037	11.6883	11.65	11.5413	11.5308	11.2112	11.533	11.3158	11.4758	10.6433	11.8087
11715694_at	COX7B	coding	11.5278	11.6749	11.1285	11.813	12.139	11.9669	12.0249	11.8358	11.5811	11.8952	11.8629	12.146	11.6246	11.3475	11.6198	11.7125	11.6295	11.7136	12.0804	12.0159	12.0539	12.3319	12.0638	11.9937	11.7901
11715696_a_at	NOLC1	coding	4.28681	4.55163	4.69415	4.58315	5.02955	4.28237	4.64877	4.58518	4.58636	4.65254	4.66697	4.91248	4.4117	4.3841	4.42442	4.54768	4.66946	4.65857	4.65169	4.76124	4.62404	4.66362	4.55126	4.39353	4.48132
11715699_s_at	SEC16A	coding	9.7919	9.70409	9.66342	8.87845	9.30254	9.28568	9.26505	9.28928	9.59145	9.35039	9.23991	9.15696	9.69037	9.53261	9.33174	9.43672	9.43771	9.41629	9.41749	9.39126	9.51613	9.37813	9.37133	9.60605	9.306
11715700_s_at	WDR6	coding	8.79517	9.31739	8.8118	9.12535	8.90645	8.55774	9.05749	8.94559	9.01205	8.66653	9.00449	8.52351	8.88661	9.28299	9.22042	9.03028	9.30069	8.90122	9.21943	8.88392	9.37945	9.31894	8.93427	8.93089	8.70412
11715701_s_at	PFN2	coding	5.93333	6.73374	6.11779	5.54407	6.59538	6.00778	6.32633	6.36952	6.56399	6.29518	6.48591	6.09985	6.18195	6.00452	6.81286	6.61023	6.26498	5.83517	6.69992	5.98394	6.28788	5.69975	6.74954	6.49657	6.00185
11715702_at	ITGA5	coding	5.58883	5.44765	5.9198	5.66598	5.03221	5.4918	5.25649	5.51329	5.38193	5.11629	5.38185	5.1877	5.40029	5.46662	5.69449	5.45115	5.45497	5.55382	5.63512	5.42077	5.72803	5.39641	5.4864	5.45251	5.46805
11715705_a_at	OGA	coding	10.0043	10.2929	10.6468	8.51623	9.08124	9.27089	9.04422	9.93923	10.8904	9.63872	9.81007	9.71607	9.96963	10.3078	10.4537	9.77542	9.90615	10.0136	9.58978	9.90629	9.70994	9.05712	9.85542	9.58634	9.80256
11715708_s_at	MB	coding	5.40011	5.30856	5.40711	5.5	5.34188	5.14796	5.39315	5.23386	5.28392	5.33612	5.45703	5.55369	5.39797	5.35293	5.35653	5.40011	5.45745	5.46678	5.40675	5.14331	5.22428	5.71432	5.35446	5.51786	5.27634
11715710_s_at	CTSC	coding	10.7139	11.2547	10.903	10.4564	10.9678	11.1042	11.1979	11.1321	10.6815	11.1315	11.0448	11.1911	10.9231	10.5124	10.8462	11.1082	10.7036	11.1994	10.7297	10.9867	10.9371	10.923	10.2354	11.3296	10.8263
11715711_a_at	AKR1C3	coding	7.7248	7.84162	6.70584	6.29022	8.60051	8.39343	7.30967	7.00522	7.15719	7.96714	6.45939	6.44124	6.86071	6.76565	7.66766	7.61835	7.40665	7.91788	7.73179	8.23962	7.4574	6.01684	7.18096	7.28068	7.85349
11715712_a_at	NRDC	coding	11.0603	10.8846	10.9411	10.6831	10.4784	11.0564	10.898	10.7828	10.8359	10.9183	10.7948	10.4552	10.8178	11.0944	11.1046	10.9448	11.0173	10.9483	10.7788	10.8191	10.6002	10.6428	11.1323	11.0353	10.728
11715713_a_at	VOPP1	coding	6.75526	6.30151	6.61257	6.72505	6.09912	6.26789	6.15478	6.52929	6.1315	6.41758	6.67978	6.55682	6.4227	6.39494	6.32591	6.15589	6.29397	6.38153	6.08873	6.07317	6.21273	5.92767	6.61904	6.37671	6.31906
11715716_at	MSN	coding	11.6144	11.8721	11.5973	10.9502	11.6144	11.6005	11.7117	11.5773	11.3208	11.5666	11.5971	11.4642	11.7888	11.8361	11.7196	11.6114	11.5642	11.5716	11.7357	11.8191	11.6761	11.5305	11.6732	11.337	11.7385
11715718_a_at	ZNHIT1	coding	9.77938	9.84769	9.79834	10.1871	10.3752	10.3699	10.3554	10.2276	10.0373	10.2217	10.3657	10.3923	9.89854	9.77788	9.92746	10.0365	10.0504	10.0791	10.2855	10.2921	10.3835	10.3907	10.2595	10.2079	10.1457
11715719_x_at	CDC37	coding	8.966	8.87205	8.86628	9.58076	9.16809	9.27131	9.0933	9.02085	8.95942	8.88529	9.04812	9.03568	8.90323	9.21846	8.72279	9.06719	9.13268	8.98064	9.05348	9.04093	9.08197	9.05159	9.03685	8.84284	8.88719
11715720_s_at	C1orf43	coding	11.4841	11.4822	11.4215	11.8238	11.8174	11.7602	11.7729	11.387	11.555	11.3241	11.4824	11.5043	11.5588	11.5176	11.5688	11.4716	11.2599	11.5497	11.6479	11.6325	11.7783	11.8499	11.5925	11.6396	11.4161
11715721_a_at	GOLM1	coding	4.98103	5.23096	5.50107	5.42421	5.42641	5.25934	5.08139	5.2809	5.29357	5.02992	5.33232	5.44152	5.00578	5.33232	4.7645	5.19283	5.38601	5.14176	5.22663	4.96873	5.21984	5.73153	5.35177	5.57443	5.43867
11715723_s_at	ITM2B	coding	13.2231	12.7585	12.8845	12.4621	12.6307	12.8427	12.8778	12.6548	12.8363	12.9378	12.9277	12.6559	12.9017	13.0952	12.9557	13.1051	12.7417	13.0018	12.7716	12.8849	12.6467	12.727	12.7433	12.9089	12.8071
11715726_a_at	OAZ2	coding	8.90103	8.7691	9.2762	7.93514	8.38954	9.45923	8.88189	9.52035	9.08891	9.65961	9.49285	9.21692	8.92531	9.08631	9.16274	9.07016	9.2493	9.53966	8.63585	8.69127	8.42311	8.49643	8.9729	8.86063	9.42017
11715728_a_at	ITGB1	coding	9.06796	8.78377	8.92297	9.96293	10.339	9.3219	9.35326	9.23171	8.56011	8.97083	8.53195	8.65941	9.19082	9.08004	8.85803	9.6997	9.51737	9.13253	8.67727	9.25966	8.724	8.67149	8.94836	7.97781	8.59016
11715729_s_at	CYP19A1	coding	3.49392	3.71732	3.5659	3.86669	3.76793	3.88946	3.65092	3.59971	3.58658	3.87967	3.79663	3.77522	3.53599	3.755	3.67377	3.74067	3.77418	3.8015	3.71732	3.82598	3.85965	3.64016	3.75714	3.57165	3.67947
11715732_at	PSMB3	coding	12.0966	12.1539	11.8812	11.6598	12.136	12.5097	12.4177	12.1527	11.8725	12.3825	12.1783	12.5511	12.2294	11.9673	11.9055	11.9411	11.9554	12.2165	12.1251	12.2206	11.8806	12.2486	12.241	12.1814	12.0924
11715733_a_at	NIPSNAP1	coding	6.87213	6.94768	6.60534	6.52937	7.40816	6.99184	7.14274	6.91226	6.73882	7.05457	6.85648	6.66141	6.79814	6.95297	7.04416	7.03809	6.61721	6.70633	7.24487	7.13863	7.13867	7.01828	6.96028	6.93034	6.81055
11715735_a_at	TMEM123	coding	8.05443	8.15003	8.09135	7.81323	9.49794	8.05443	8.16095	8.69682	8.29792	9.037	8.72987	9.28816	7.84554	8.13851	8.42237	8.84636	8.66625	8.76863	8.8254	9.22181	8.75845	9.51773	8.76826	7.76877	8.83919
11715736_s_at	CASC3	coding	9.71953	9.59734	10.0222	7.79914	9.18425	10.0759	9.86912	9.67965	9.71712	9.52702	9.32519	9.13758	9.81184	10.0009	10.0724	9.64215	9.65101	9.52225	9.65033	9.6031	9.7595	9.32222	9.96184	10.0138	9.56195
11715739_s_at	PLPP3	coding	5.21595	4.75747	5.07186	4.47553	4.36638	4.8327	4.74971	4.40911	4.67207	4.50406	4.5856	4.43522	4.8505	4.77802	5.15443	4.67207	4.67207	4.39317	4.473	4.59354	4.45561	4.40714	4.68396	5.22422	4.68686
11715740_a_at	RCC2	coding	5.12566	4.71502	5.03036	5.42635	4.75592	4.91807	5.0889	4.95247	4.83563	4.54931	4.81605	4.8934	4.73152	4.72648	4.56512	4.75022	4.9246	4.94396	4.72239	4.83052	4.83406	4.93786	4.74463	5.1377	4.81837
11715744_a_at	ATP5PF	coding	10.4819	10.5851	10.1918	10.9097	10.9941	10.8723	10.9316	10.7495	10.7291	10.7809	10.7632	10.7872	10.6077	10.3707	10.3681	10.5373	10.5877	10.5988	10.8717	10.8615	10.873	11.0097	10.8067	10.7031	10.7532
11715745_a_at	KIAA1191	coding	9.37547	9.5943	9.30737	9.9296	9.82072	9.23818	9.32998	9.61142	9.58712	9.49103	9.59778	9.48842	9.68149	9.6673	9.62695	9.27517	9.48582	9.25876	9.50555	9.55814	9.44998	9.46163	9.46249	9.13886	9.3994
11715746_a_at	NBL1	coding	6.0689	5.65122	5.53127	5.60976	5.97197	5.878	5.76094	5.81861	5.7882	5.68425	6.16705	5.61285	5.85535	5.65954	5.75147	5.51694	5.71459	5.81861	6.32043	5.89155	5.81861	6.16394	6.09207	6.01642	5.73268
11715748_at	SSRP1	coding	7.33249	8.00514	7.41068	7.90753	8.24595	7.69869	7.87614	7.7312	7.83232	7.64439	7.7623	7.76917	7.73003	7.93861	7.97181	8.02814	8.02685	7.68162	7.98442	7.77251	8.22828	8.10396	7.89862	7.73817	7.87614
11715751_a_at	DPYSL3	coding	4.02899	4.02643	4.32537	4.03246	3.79271	4.20482	4.03246	4.07836	4.03246	3.99114	4.07449	3.9734	4.09479	3.8835	4.05765	3.89868	4.3585	4.08576	3.81053	4.00636	4.04559	4.03246	4.26383	4.2878	4.03246
11715752_at	TSPAN7	coding	4.95649	4.86322	4.81606	4.98562	4.73955	4.79205	4.74255	4.82893	4.72634	4.73511	4.85159	4.8908	4.66756	4.71629	4.6306	4.8024	4.7827	5.00549	5.00193	4.69186	4.83052	4.77356	4.89036	4.89533	4.85329
11715754_at	PRL	coding	4.78162	4.60952	4.89162	4.81944	4.55984	4.6753	5.18372	4.62622	4.63605	4.73817	4.74794	4.66159	4.64764	4.63605	4.53729	4.62927	4.62169	4.56071	4.56923	4.51955	4.7469	4.62806	4.65586	4.84232	4.54925
11715755_a_at	ATIC	coding	8.58443	8.90583	8.16212	8.3376	9.00247	8.54481	8.6634	8.69064	8.69914	8.45887	8.66611	8.73595	8.29082	8.55362	8.70532	8.44464	8.78638	8.36633	8.95237	8.66696	8.92456	8.98859	8.69129	8.38548	8.65308
11715756_x_at	UBL5	coding	11.4098	11.1599	11.0627	11.1013	11.4958	11.7103	11.6753	11.1746	11.2829	11.3878	11.2847	11.2054	11.3416	11.0307	11.3066	11.3903	11.2152	11.2588	11.5121	11.6093	11.4749	11.391	11.5011	11.6647	11.3044
11715757_a_at	RGS2	coding	14.1315	13.8295	14.1906	13.2706	13.2961	13.9291	13.7682	13.699	13.9393	13.7638	13.7012	13.6597	14.0236	14.1317	14.0649	13.8128	13.8288	13.931	13.5651	13.9334	13.6674	13.2483	13.6282	14.0847	13.7578
11715758_at	TTC1	coding	9.36837	9.35535	9.42496	9.38181	9.61422	9.71241	9.48932	9.40962	9.44345	9.72576	9.68839	9.66156	9.35344	9.56196	9.68257	9.51505	9.46705	9.59625	9.63404	9.6706	9.51742	9.51233	9.64449	9.64553	9.53072
11715759_at	RPL36AL	coding	11.8518	12.0382	11.6586	11.8458	12.3107	11.9203	11.9977	11.892	11.9793	12.0712	12.0518	12.1133	11.9651	11.3049	11.684	12.169	12.0297	11.9046	12.1494	12.057	12.3535	12.161	11.9542	11.714	12.0059
11715761_a_at	TBC1D14	coding	10.8314	10.7781	11.0376	9.23061	10.1873	11.1297	10.9177	10.7225	10.4963	10.7111	10.9931	10.1642	10.87	11.0937	10.9804	10.8803	10.5987	10.5495	10.6699	10.4178	10.6294	10.2476	10.8983	11.0962	10.8181
11715762_s_at	AP1M1	coding	9.31817	9.06148	9.15324	9.5323	9.46871	9.38166	9.5859	9.39003	9.0338	9.25769	9.32457	9.38949	9.07066	9.43766	9.23014	9.23377	9.25078	9.32464	9.60298	9.31817	9.46497	9.35212	9.36674	9.17533	9.24368
11715763_a_at	PODXL	coding	4.73334	4.89073	4.60565	4.67885	4.32181	4.39535	4.61248	4.57091	4.61248	4.74287	4.56824	4.48226	4.55371	4.66553	4.63442	4.65815	4.68719	4.54034	4.53168	4.42687	4.7386	4.74729	4.70723	4.99989	4.61697
11715765_a_at	DUSP1	coding	7.0063	8.11215	10.1764	8.77009	7.62834	7.78063	7.05102	8.08697	9.92869	8.33207	8.39151	8.79004	7.67969	8.95899	9.17109	7.99928	7.91615	8.28961	7.68211	7.98957	8.23935	7.43561	7.36482	6.80511	8.31954
11715767_s_at	ACAA2	coding	8.55975	8.87059	8.39163	9.03038	9.71106	9.16667	8.87449	9.08159	9.06107	9.32221	8.68903	9.35434	8.57656	8.50328	8.51773	8.91828	8.49969	8.31474	9.04198	9.0848	9.00453	9.20998	8.83358	8.58421	9.03856
11715768_x_at	SIRT2	coding	7.13121	7.44161	7.39855	8.20424	7.77304	7.82563	7.93496	7.74263	7.36685	7.75557	7.62243	7.76143	7.57424	7.54597	7.90581	7.73626	7.77897	7.76422	7.67744	7.83274	7.7038	7.59368	7.8563	7.82473	7.88578
11715769_a_at	SET	coding	11.5292	11.8637	11.3615	11.3326	11.8957	11.4888	11.5636	11.7486	11.6362	11.7128	11.7334	11.6887	11.6066	11.5157	11.5725	11.5434	11.6442	11.5261	11.8947	11.6306	11.968	11.9395	11.6241	11.4462	11.7356
11715771_a_at	MRPL13	coding	7.65071	7.65124	7.31852	7.61914	8.32112	8.10509	8.18045	7.51971	7.81872	7.85664	7.65173	8.02622	7.74054	7.69374	7.73474	7.97346	7.82291	7.8353	8.01943	8.1186	7.96078	8.34182	7.86796	8.09982	7.96684
11715773_a_at	IMP3	coding	8.31694	8.78928	8.26547	7.86483	8.92256	8.37278	8.24051	8.5551	8.6111	8.23112	8.49091	8.52918	8.59519	8.43713	8.54766	8.3221	8.41861	8.20964	8.58321	8.49394	8.83351	8.66293	8.228	7.85893	8.48869
11715775_a_at	HSPB8	coding	5.04376	5.07307	4.77597	4.24122	4.57762	4.95543	4.8324	4.66473	4.68957	4.63491	4.81519	4.7529	4.80337	4.81098	4.90769	4.82924	4.74319	4.83926	4.90965	4.51265	4.527	4.56073	4.93257	4.77127	5.03342
11715777_s_at	LUZP6	coding	12.5228	12.3573	12.4088	12.6315	12.1402	11.7189	11.7297	12.3202	12.1375	12.3083	12.1224	12.3157	12.3581	12.5221	12.2543	12.1209	12.2408	12.2589	11.8728	12.0465	11.8775	11.9722	11.934	11.689	12.0911
11715779_a_at	HNRNPH2	coding	11.5697	11.3893	11.3749	10.0334	10.9836	11.357	11.3351	11.3749	11.3502	11.7346	11.6445	11.3385	11.377	11.6345	11.4826	11.5668	11.261	11.5543	11.3004	11.2876	10.8923	11.0777	11.3742	11.3441	11.3751
11715784_s_at	PRR4	coding	4.98303	5.52097	5.10375	6.49209	5.93019	5.17657	5.97982	5.42334	5.27101	4.95195	5.41021	5.08212	5.31674	5.50139	5.33008	5.50307	5.49718	5.281	5.74935	5.31516	5.48937	5.39198	5.56174	5.61502	5.78235
11715785_at	CRYBB2	coding	6.62449	6.25284	5.99782	6.37462	6.21143	6.18632	6.23917	6.3239	6.09436	6.13911	6.41551	6.18389	6.16178	6.14623	6.00232	5.9449	6.29681	6.21143	6.38689	6.21143	6.17617	6.27177	6.21143	6.19688	6.30796
11715786_at	PLOD3	coding	6.67279	7.0775	6.59146	6.99222	6.90692	6.8552	6.93295	6.58421	6.50516	6.6161	6.76347	6.8709	7.05165	6.89012	6.8506	6.7595	6.87258	6.77524	7.07622	6.8506	6.99384	7.00371	6.83037	7.05442	6.50437
11715787_x_at	ATP6V0C	coding	9.75553	9.56927	9.86383	10.1009	9.64007	9.90883	9.95666	9.91444	9.71839	9.6164	9.7684	9.76505	9.65583	9.82577	9.76802	9.65189	9.63033	9.89874	9.64005	9.80736	9.7027	9.7195	9.78382	9.7891	9.76802
11715788_a_at	SLC40A1	coding	10.8723	9.98383	10.5043	10.1343	9.87031	11.166	10.8009	10.246	10.1259	10.3324	10.5649	9.81085	10.4857	10.3327	10.4964	10.4868	9.93277	10.275	10.2763	10.3131	9.77766	9.70554	10.2735	10.8306	10.2318
11715790_a_at	MRPL37	coding	7.64703	8.06638	7.65258	8.47113	8.457	8.22866	8.27752	8.35466	7.79709	8.11903	8.05407	8.1741	7.90854	7.86682	7.71077	7.97959	7.9202	8.05407	8.23611	8.08988	8.24439	8.37423	8.0337	7.88199	8.10867
11715791_at	TUBG1	coding	7.55948	7.44016	7.30616	8.08326	7.75992	7.55713	7.43608	7.80837	7.52201	7.12302	7.18004	7.47195	7.62088	7.38444	7.46366	7.13365	7.41341	7.36744	7.64055	7.44657	7.72515	7.8077	7.46401	7.53536	7.10953
11715792_a_at	STOM	coding	9.48704	9.51807	8.96817	10.9064	10.2235	10.3164	10.274	9.6864	9.13287	9.85223	9.2505	10.1504	9.72315	9.70661	9.78644	9.64332	10.1774	9.71104	9.85632	9.87333	9.50464	9.65725	10.2626	9.75143	9.43798
11715793_a_at	ACTG2	coding	3.25562	3.29648	3.53263	3.39261	3.52323	3.33369	3.50379	3.45041	3.44047	3.21675	3.37179	3.34659	3.13353	3.45926	3.37001	3.33929	3.26815	3.34711	3.33929	3.23713	3.33929	3.35725	3.3118	3.27787	3.4808
11715795_at	MANF	coding	10.1109	10.2322	9.98433	9.93038	10.5906	10.3596	10.1008	10.7953	10.2354	10.0775	10.0573	10.241	10.3439	9.87605	10.1132	10.1051	10.221	10.031	10.4363	10.292	10.232	10.4043	10.1289	10.2906	10.1228
11715796_s_at	LUM	coding	3.13238	3.24825	3.25221	3.20705	3.28398	3.42588	3.16437	3.16503	3.0886	3.34286	3.02854	3.2036	3.36598	3.25377	3.33666	3.49065	3.54453	3.16196	3.32189	3.33527	3.24862	3.37917	3.19255	3.37072	3.25219
11715797_a_at	WDR45B	coding	8.89708	9.03025	9.01906	8.89303	9.35204	8.90842	8.91934	9.08843	9.21434	9.17643	9.23561	9.16021	9.09472	9.08203	8.93531	9.01227	9.09228	9.10972	8.9884	9.06676	9.08843	9.26352	9.00916	8.70496	9.13207
11715799_s_at	PRRC2B	coding	9.21398	9.32883	9.05004	8.83521	8.90953	8.74741	8.87481	8.77533	9.16348	8.58418	8.79303	8.2521	9.37352	9.36574	9.50743	8.92166	8.99733	8.72388	8.94864	8.80171	9.05348	8.60176	8.72411	9.11981	8.72675
11715803_a_at	ANXA6	coding	8.13916	8.20594	7.9996	9.5879	9.55298	8.79693	8.65482	8.89081	8.55485	8.89244	8.77602	8.93062	8.46718	8.677	8.85877	9.0392	9.20052	8.68222	9.24055	9.22684	8.83406	8.76302	8.79693	8.51396	8.76506
11715804_s_at	PPP2CA	coding	7.62249	7.70401	7.81206	6.28779	7.39326	7.72552	7.72964	7.33967	7.80946	7.78942	7.46454	7.53029	7.74563	7.61548	7.90571	7.50215	7.56936	7.57291	7.48022	7.82405	7.53493	7.5604	7.44145	7.69533	7.44361
11715806_a_at	SELENOW	coding	8.11019	8.07865	7.86867	7.70387	8.47368	7.9515	7.84673	8.27728	7.96794	8.01561	8.30623	8.16839	7.89414	8.06427	8.19562	8.25462	8.28051	8.15793	8.27086	8.26898	8.03994	8.30146	8.15478	7.63924	8.1326
11715807_a_at	STARD10	coding	7.03364	6.60559	6.85035	6.8516	6.87281	7.69442	7.09224	7.02191	6.62292	6.96291	7.29813	6.66206	6.5205	6.9417	7.6883	7.16248	7.33133	6.528	7.51756	7.26589	6.96667	6.69173	7.24274	7.32386	7.06683
11715808_a_at	PYGB	coding	7.72429	7.42967	7.36959	8.85102	7.89304	8.57339	8.38587	7.98683	7.64511	7.29004	7.68548	7.88914	7.98977	8.19446	7.64124	7.61813	7.63789	7.67137	7.77421	7.87314	8.00978	8.10886	7.46286	7.85857	7.14192
11715810_a_at	TRIP12	coding	10.2224	10.1315	10.1127	9.1231	9.58225	10.0029	9.83246	9.61648	9.97716	9.80764	9.6112	9.80456	10.2129	10.0948	10.0986	9.73745	9.8797	9.89218	9.7095	9.67951	9.73583	9.68863	9.60695	9.85077	9.69265
11715811_s_at	MLLT6	coding	8.47854	8.15917	7.94241	7.74714	8.0359	7.788	7.93741	7.98824	7.96587	7.70271	7.90274	8.00456	8.16919	8.3793	8.22384	7.98723	8.19722	7.89267	8.18138	8.0546	8.20047	8.11212	8.04351	8.0359	7.83016
11715814_a_at	TRAP1	coding	8.24568	8.27495	8.09951	8.51881	8.38465	8.00705	7.99432	8.24568	8.23161	8.03955	8.13246	8.11992	8.16639	8.44372	8.31824	8.32275	8.56016	8.38153	8.39715	7.96954	8.58658	8.32394	8.1714	7.97595	8.21205
11715815_a_at	PSMC3	coding	8.91168	9.18763	8.73656	9.86385	9.79219	9.33096	9.33897	9.5484	9.13901	9.34245	9.43868	9.70062	9.03929	9.02921	9.06937	9.24555	9.27616	9.36399	9.65807	9.45492	9.58949	9.75512	9.33427	9.19605	9.46783
11715816_at	ZFP36L2	coding	6.16725	6.59618	6.57766	6.48504	6.35082	6.2526	6.37438	6.45927	6.49766	6.56678	6.51854	6.78076	6.61488	6.77046	7.20288	6.52364	6.63557	6.54216	6.4772	6.31263	6.66	6.19984	6.37948	6.01133	6.70072
11715819_a_at	LRPAP1	coding	9.65563	9.86744	9.62507	10.1212	9.55216	9.93511	9.85209	9.86785	9.83605	9.95812	9.85364	9.83228	9.71603	9.50559	9.6858	9.73466	9.73923	9.77323	9.69423	9.73817	9.5511	9.57314	9.78354	9.6428	9.87329
11715820_a_at	BUD31	coding	10.0854	10.1627	10.102	10.1089	10.5518	10.7581	10.7648	10.622	10.4583	10.529	10.6981	10.7018	10.1529	10.2546	10.4004	10.4378	10.2139	10.3814	10.4824	10.6418	10.6051	10.4386	10.5623	10.4649	10.5268
11715821_a_at	SYPL1	coding	8.04926	8.43474	8.44518	9.23096	8.94901	8.41077	8.52148	8.84754	8.66085	8.80611	8.99826	8.76695	8.39611	8.24866	8.39072	8.65491	8.59389	8.39094	8.49538	8.4662	8.70811	8.77006	8.62095	8.42391	8.83334
11715824_at	NOP10	coding	12.2132	11.7865	11.9949	11.0544	11.646	12.1774	12.2851	12.0295	11.8676	11.8722	11.9511	11.6559	12.0183	11.746	12.1036	11.9562	11.8919	12.0371	11.7003	12.077	11.6897	11.5487	12.137	12.0284	12.0066
11715825_a_at	PRMT1	coding	8.82919	9.45078	9.06528	10.2086	10.3129	9.65606	9.75113	9.99738	9.53454	9.72241	9.83653	9.78488	9.2234	9.17958	9.13231	9.60401	9.64902	9.48072	10.0684	9.66618	10.0096	10.1625	9.55408	9.58361	9.78998
11715826_x_at	HMG20B	coding	7.72438	7.93171	7.87959	9.016	8.11237	8.13778	8.43726	8.2314	7.48058	7.99203	7.97232	7.84578	7.96608	8.22499	7.77506	7.989	7.877	7.77962	7.90606	7.99203	7.89973	7.99203	7.99203	8.06565	8.14751
11715827_s_at	M6PR	coding	10.4657	10.6971	10.2404	10.5317	10.9311	10.6166	10.6186	10.5617	10.6469	10.4723	10.5271	10.8597	10.6827	10.5467	10.2872	10.5778	10.7246	10.6856	10.6203	10.674	10.8211	10.9426	10.5609	10.7018	10.5599
11715829_at	PLS3	coding	4.97484	4.56597	4.80599	4.73897	4.68073	4.75212	4.82344	4.7893	4.73897	4.65265	4.76357	4.62622	4.65909	4.79341	4.89854	4.52996	4.67924	4.72919	4.69597	4.77514	4.55922	4.77252	4.7104	4.79453	4.91433
11715831_s_at	SURF4	coding	9.34823	9.42298	9.59232	9.46459	9.97752	10.0963	10.0309	9.43999	9.31582	9.44409	9.33978	9.53368	9.63817	9.44728	9.58003	9.515	9.59131	9.44738	9.82409	9.77537	9.855	9.64888	9.75922	10.044	9.46833
11715833_a_at	RUVBL1	coding	7.82999	7.99612	7.56858	7.42806	8.24523	7.85564	8.00129	7.8557	7.82025	7.77778	8.0457	7.91432	7.63336	7.82893	8.11861	7.80599	7.84269	7.76587	8.16586	8.04745	7.9458	8.1365	7.61236	8.07628	7.83897
11715835_a_at	PSMA3	coding	9.70239	9.82214	9.3534	9.16132	10.0465	9.98296	9.90552	9.88862	9.74459	10.1689	9.73016	10.3413	9.73778	9.48984	9.52891	9.66126	9.82578	10.1308	9.92943	9.90943	9.88319	10.2943	9.5236	9.62946	9.89253
11715837_a_at	HEXB	coding	10.9735	10.7782	10.9303	11.209	11.1702	10.967	11.2873	10.8707	10.8019	10.7896	11.0082	10.6656	10.9441	10.7771	10.6568	10.7748	10.644	10.7299	10.6802	11.0918	10.9635	10.9071	10.8611	10.9065	10.8725
11715838_a_at	NEU1	coding	8.5998	8.67103	8.67878	8.70753	8.55718	8.92248	8.82252	8.51018	8.65357	8.55225	8.74302	8.81407	8.65246	8.85127	9.03272	8.54945	8.42157	8.69216	8.40399	9.04123	8.51175	8.78952	8.9456	8.91105	8.53996
11715839_a_at	SDHC	coding	5.60359	6.03491	5.74128	5.02315	6.30373	6.51814	6.16643	6.0445	5.89975	6.26214	6.15646	6.26079	6.20776	5.11406	5.69723	6.07712	6.12441	5.63988	5.67271	6.44612	6.17189	6.20748	6.17363	6.23586	5.47203
11715841_at	MAPK1	coding	5.98116	5.61007	5.92105	5.2662	5.21165	5.59045	5.54372	5.62223	5.44667	5.46807	5.80687	5.32535	5.72887	5.52595	5.35252	5.53625	5.67674	5.58322	5.38411	5.66272	5.39079	5.59694	5.44361	5.50672	5.53282
11715844_s_at	PTPRF	coding	6.28637	5.8456	6.13643	6.11062	5.55527	6.12442	6.0872	5.93852	5.87995	5.65546	6.04012	5.82052	5.7872	5.90546	5.69815	5.7682	5.87596	6.04406	5.79116	5.82405	5.90546	5.71329	5.91975	6.00829	5.90238
11715846_at	EFEMP1	coding	3.26691	3.39505	3.14736	3.38377	3.17931	3.1529	3.21611	3.32617	3.2023	3.23572	3.14299	3.21264	3.16906	3.43929	3.24709	3.1935	3.41519	3.25479	3.30642	3.16305	3.2237	3.28809	3.27557	3.4221	3.32325
11715847_x_at	PLAT	coding	3.46203	3.48689	3.47881	3.57109	3.49795	3.39079	3.48963	3.50894	3.49795	3.52281	3.49795	3.49235	3.47081	3.49873	3.50186	3.65847	3.52707	3.53639	3.40004	3.40369	3.51276	3.39496	3.39893	3.53733	3.58448
11715848_a_at	ATP5MC2	coding	11.1905	11.495	10.9531	11.7568	11.9053	11.4804	11.5639	11.5882	11.4856	11.408	11.5919	11.6187	11.3612	11.1799	11.1998	11.501	11.3943	11.3966	11.7376	11.504	11.7759	11.6521	11.4461	11.284	11.6065
11715849_a_at	APOLD1	coding	8.87505	9.19928	8.86262	8.50168	9.20116	8.60228	8.81795	8.95409	9.18688	8.97202	8.80267	9.0577	9.01208	9.08597	9.37861	8.85034	8.92699	8.81777	9.06434	8.80549	9.25379	9.26483	8.63191	8.8156	8.76548
11715850_x_at	C6orf48	coding	11.2755	11.8138	11.1059	11.9386	12.1686	11.8109	11.8631	11.966	11.8935	11.8835	12.1475	11.6192	11.5286	11.3396	11.5349	11.751	11.81	11.0679	11.9685	11.5387	12.2145	12.0802	11.8109	11.5599	12.0332
11715851_s_at	CLU	coding	3.6939	3.80482	3.76596	3.92683	3.86349	3.80625	3.78875	3.86254	3.61171	3.74841	3.90682	3.90983	3.89917	3.79786	3.64298	3.70519	3.83779	4.00029	3.98578	3.85667	3.71741	4.00259	3.99186	3.80903	3.80903
11715852_at	PDGFRB	coding	5.8407	5.9333	5.55162	5.08039	6.92215	6.09703	6.05338	5.4503	5.68421	5.9343	5.63341	6.19353	5.6039	5.93528	5.22997	6.13232	5.61703	5.84326	6.40277	6.03459	5.55222	5.55534	5.72253	5.86863	6.00289
11715855_a_at	PRCP	coding	9.57362	9.75317	10.22	9.8721	9.6996	10.13	10.0516	9.88536	9.49551	9.99997	9.88322	9.70796	9.91668	10.0739	10.1295	9.87638	9.86513	10.0334	9.65963	9.90932	9.44278	9.88858	9.71271	10.1487	9.6536
11715857_a_at	NCKAP1	coding	4.13806	4.30238	4.39412	5.66977	4.41632	4.37055	4.18156	4.65784	4.0798	4.51571	4.50431	4.19574	4.32158	4.28293	4.21465	4.25541	4.30846	4.21111	4.53168	4.21949	4.24546	4.20587	4.28217	4.13755	4.31708
11715859_at	RIC8A	coding	6.19477	6.66306	6.82618	7.1925	7.22163	7.47042	7.56017	6.97654	6.66766	6.97328	6.89503	7.23088	6.87403	7.03718	6.8498	7.11825	7.06107	7.01784	7.28637	7.34687	7.1364	6.92005	7.2216	7.35151	7.17146
11715861_a_at	ACTN4	coding	7.69136	7.48825	7.81592	7.6866	7.3916	7.46651	7.40669	7.7547	7.55975	7.46112	7.66597	7.56274	7.61938	7.87278	7.88397	7.47397	7.7881	7.81127	7.52907	7.58731	7.24514	7.16765	7.66804	7.62421	7.73625
11715862_x_at	CDIPT	coding	7.77334	7.98145	8.15288	7.69793	7.94948	8.45563	8.54214	8.05796	8.00542	8.13585	8.05688	7.97206	8.10002	8.30947	8.41896	8.05121	8.08105	8.24589	8.25083	8.12791	8.15519	8.03302	8.34489	8.62198	8.15682
11715863_x_at	DDAH2	coding	8.12712	8.23139	8.36039	8.36633	7.97461	8.44176	8.21342	8.1165	8.31753	8.24315	8.28477	8.12661	8.02969	8.12122	8.29499	8.36346	8.64763	8.14406	8.23139	8.3491	8.14177	7.99895	8.17714	8.23139	8.25141
11715864_a_at	HACD3	coding	6.06697	6.87202	6.43255	5.84361	7.50353	6.71499	6.99447	6.6047	7.04935	6.6193	6.21086	6.77859	6.84774	6.42114	7.01065	7.04941	7.14927	6.74502	7.07222	7.57026	7.41837	7.5835	6.93215	7.44231	7.10382
11715865_a_at	ATP6V1F	coding	10.0591	10.3525	9.92633	10.7697	10.3592	10.144	9.82837	10.138	9.99574	9.95538	10.0959	10.3188	10.2522	10.1016	9.94271	9.78141	9.97749	9.95901	10.0372	10.0394	10.0755	10.2575	9.94473	9.68499	9.98859
11715867_x_at	MRPL41	coding	7.77582	8.01763	8.015	8.34779	8.82118	8.28897	8.30379	8.07684	8.20798	8.04505	8.06719	8.40234	8.07104	7.9899	7.85037	8.03429	7.98094	7.81284	8.14088	8.40064	8.1877	8.40308	7.93092	8.05983	7.93929
11715868_a_at	TINF2	coding	9.72847	9.72263	9.4916	9.40134	9.96548	10.195	9.9277	9.35333	9.50372	9.73716	9.6175	9.65055	9.73521	9.86911	10.0335	9.65176	9.71214	9.71612	10.0416	10.1034	9.85941	9.93714	9.78549	9.87678	9.55676
11715870_a_at	UFD1	coding	9.45369	9.38836	9.45174	9.36069	9.90661	9.82705	9.81659	9.78922	9.51604	9.72181	9.78734	9.77867	9.51852	9.39778	9.53157	9.44553	9.49365	9.52935	9.7858	9.75646	9.75248	9.71153	9.73484	9.60981	9.62236
11715872_at	ZFAND3	coding	9.13086	9.26071	9.47048	9.53432	9.19757	9.77005	9.75941	9.55379	9.19732	9.58353	9.44394	9.48372	9.46789	9.3088	9.49028	9.37435	9.48018	9.19077	9.47702	9.4224	9.45279	9.22571	9.70037	9.5705	9.38287
11715873_a_at	OLFML3	coding	4.14057	4.16972	4.32387	4.63377	3.93527	4.04965	4.15187	4.13319	4.04656	4.09393	4.15819	4.22112	4.15187	4.39135	4.00136	4.11546	3.85404	4.05888	4.20792	4.08542	4.16253	4.16359	4.06909	4.22976	4.10424
11715874_s_at	ATP5PD	coding	10.3758	10.548	10.1281	10.6417	11.1113	10.737	10.7996	10.7429	10.6811	10.8464	10.7023	11.0559	10.4395	10.2926	10.2861	10.7023	10.6474	10.597	10.8591	10.8464	10.8093	11.0456	10.8332	10.3277	10.7804
11715875_a_at	COMMD7	coding	9.98127	9.9596	9.55265	10.7602	10.3471	10.0038	10.1618	10.2571	9.74781	10.0263	10.1025	10.1591	9.73575	9.89082	9.71199	9.90366	9.92354	10.1031	10.0682	10.0826	9.93436	10.1052	9.96934	9.82051	10.0463
11715876_at	TAX1BP3	coding	9.61969	9.56307	9.27552	11.3826	10.1018	10.1641	10.3554	10.3599	9.54802	9.69008	9.96959	9.81614	9.86359	9.82514	9.47391	9.76175	9.76175	9.67507	9.60072	9.7723	9.54962	9.75964	9.95838	9.61474	9.72389
11715877_s_at	CDK2AP1	coding	11.0072	10.2745	10.1407	12.0573	11.1415	11.3671	10.9606	10.9859	10.0147	10.6873	11.1567	10.3912	10.6828	10.3289	9.69569	10.6735	10.9546	10.6771	10.6681	10.6307	10.7699	10.6459	10.6587	10.6645	10.417
11715878_a_at	PITPNA	coding	5.77161	5.98339	6.26811	6.26421	6.05131	6.13225	6.03861	6.07975	6.11478	6.10077	6.36416	6.14182	6.05121	6.24578	6.07272	6.10077	5.89311	6.39083	6.07049	6.12669	6.03412	6.07223	5.93664	5.61626	6.20361
11715881_a_at	DAP3	coding	9.19953	9.58159	9.32035	9.44222	9.76748	9.38643	9.26993	9.70324	9.52456	9.60625	9.674	9.81408	9.41387	9.25295	9.37339	9.50019	9.5611	9.43215	9.3568	9.40259	9.40583	9.45839	9.25178	8.74857	9.65462
11715884_a_at	TMEM248	coding	9.73585	9.99663	9.82184	9.71951	10.2765	10.2357	10.2217	10.1798	9.84268	10.0445	9.99155	10.3039	10.0203	9.70725	10.051	9.78687	9.86686	9.83737	10.1839	10.1878	10.1859	10.1316	10.1727	10.2035	10.0623
11715886_at	PIP4K2B	coding	4.94574	5.25642	5.49938	5.73231	5.15482	5.49099	5.5887	5.6082	5.38289	5.41941	5.42156	5.54555	5.32308	5.45251	5.52164	5.47209	5.6894	5.33909	5.38454	5.2655	5.46346	5.68798	5.40868	5.38111	5.44577
11715889_a_at	ATP5ME	coding	11.5339	11.5385	11.2398	11.7454	11.816	11.4688	11.5926	11.625	11.4688	11.6532	11.6608	11.6315	11.5732	11.5781	11.4151	11.4808	11.3905	11.6061	11.8447	11.6495	11.8806	11.8496	11.5705	11.4465	11.5706
11715891_at	PNLIP	coding	3.7361	3.92452	3.95903	4.14106	3.65941	3.89083	3.82162	3.72119	3.71133	3.6902	3.71889	3.75421	3.95454	3.96109	3.80573	3.9503	3.71133	3.90321	3.7822	3.60514	3.82162	3.7086	3.87795	3.85572	3.53323
11715892_a_at	PYCR2	coding	8.95034	8.73961	8.51116	9.80169	9.42968	9.28421	9.19326	8.83717	9.07609	8.86069	8.86923	8.70342	8.98835	8.9844	9.02537	8.91258	8.8934	8.76114	9.04986	8.96848	9.22003	9.04842	8.95143	9.13721	8.76882
11715893_s_at	IFI27	coding	6.41621	6.4083	6.56434	6.31913	6.27931	6.34709	6.40421	6.38608	6.12196	6.53839	6.69555	7.82777	6.0966	6.17813	6.01969	6.20165	6.34102	6.56962	6.40421	7.20055	6.36186	7.06876	6.31216	6.43173	6.40421
11715894_x_at	NGRN	coding	9.48239	9.49769	9.32255	8.89018	9.33374	9.38714	9.22494	9.12384	9.44648	8.91028	9.10816	8.96437	9.53227	9.36685	9.70689	8.84952	8.97295	8.79343	9.01579	9.10296	9.21656	9.11972	8.72237	9.21139	8.86282
11715895_at	SCARB2	coding	3.6192	4.01114	3.71966	3.91416	3.91343	3.61526	3.59066	3.53945	3.72091	3.95206	3.74256	4.43245	3.79126	3.69419	3.34833	3.77306	3.62378	3.71169	3.36106	4.03545	3.36347	4.2135	3.38996	3.40722	3.69657
11715898_a_at	TNIP1	coding	9.19952	8.79342	9.33609	8.44973	8.71154	9.32768	9.23022	8.67477	8.64419	8.95105	8.8081	8.77453	9.07691	9.13745	9.36627	9.07554	8.99869	8.87847	9.17221	9.17942	9.01506	8.9362	9.43329	9.28803	8.92092
11715899_a_at	SUCLG1	coding	7.59023	7.36372	6.92133	6.84231	7.89878	7.71853	7.38703	7.38972	7.33598	7.65001	7.35351	7.56173	7.42088	7.27996	7.33121	7.45341	7.40823	7.4047	7.44578	7.77199	7.30208	7.67408	7.41	7.04324	7.21805
11715900_a_at	COASY	coding	7.70321	8.04853	7.84382	8.23684	7.92975	8.05272	8.2676	7.97197	7.77187	7.86911	7.80591	8.09839	8.05208	8.36809	8.23656	7.88824	8.01119	7.98285	8.17575	8.06963	8.03658	8.14555	8.05565	8.06767	7.90626
11715901_a_at	PSMC2	coding	9.27965	9.4237	8.99815	9.10689	9.67731	9.49418	9.38464	9.18796	9.36192	9.14568	8.89802	9.58895	9.45248	9.31785	9.25339	9.09696	9.18631	9.35807	9.48573	9.5081	9.37959	9.6887	8.94877	9.25614	9.20638
11715902_a_at	DDX23	coding	8.84822	8.87454	8.73544	8.72492	8.20019	8.45976	8.45579	8.244	8.77666	8.25031	8.07083	8.33056	8.94475	9.16485	9.02394	8.49625	8.61888	8.39924	8.43737	8.35289	8.61596	8.42084	8.34852	8.4743	8.29696
11715903_at	DDX3X	coding	12.5406	12.4129	12.4701	11.819	11.8603	12.0032	12.008	12.2138	12.7731	12.2671	12.2215	11.9151	12.3902	12.5513	12.3183	12.3956	12.4678	12.4027	12.1597	11.9775	12.3959	12.0479	12.2691	12.2526	12.1609
11715906_a_at	CIAO2B	coding	9.06198	9.352	8.78507	9.51668	9.86755	9.69199	9.67319	9.35564	9.47291	9.33997	9.32314	9.61408	9.31238	8.92801	9.18994	9.28563	9.2559	9.15823	9.44673	9.57681	9.61886	9.72038	9.28079	9.52574	9.36224
11715908_at	MYO6	coding	4.80926	4.45583	4.76691	4.3169	5.37084	4.84178	4.99052	4.57749	4.88767	4.73852	4.44996	5.11233	5.30081	5.09458	4.95747	4.84003	4.78055	4.38478	5.33922	4.75402	4.77671	4.46106	4.33346	4.87951	4.65817
11715912_at	EFNB1	coding	4.45179	4.5676	4.70871	5.03919	4.33628	4.51979	4.46952	4.60021	4.32233	4.44202	4.57321	4.54282	4.5934	4.54623	4.50211	4.53076	4.67574	4.4976	4.54623	4.6189	4.65129	4.77716	4.55842	4.56807	4.48879
11715915_a_at	CD44	coding	7.87123	8.69646	8.67096	8.57751	9.05964	7.8959	8.28082	8.22497	7.85717	8.43099	8.16238	8.11257	8.97572	8.31119	8.42529	8.26796	8.05655	7.98947	8.23466	8.6756	8.72565	9.07286	8.36403	7.16203	8.29013
11715918_s_at	CD24	coding	9.2226	10.029	8.87375	9.99117	9.5537	9.5681	9.66229	9.68751	9.05213	10.0809	9.07227	9.63568	9.23241	8.7387	10.4957	10.2545	9.77046	10.7688	9.67557	9.66771	9.68179	9.49747	11.6317	9.8518	9.57608
11715919_a_at	SH3BGRL3	coding	11.8519	11.491	11.4861	12.9151	11.9784	11.746	12.0443	12.1012	11.5301	11.8593	11.856	11.8373	11.6829	11.9899	11.8587	11.8934	12.0375	11.8811	11.8342	11.8999	11.5559	11.609	11.7713	11.6463	11.9047
11715920_a_at	PGRMC2	coding	8.70456	8.88558	8.68039	7.84878	8.81528	8.68974	8.64578	8.89903	8.95342	8.85579	8.89224	8.75006	8.7426	8.49664	8.66288	8.7143	8.90083	8.62351	8.80634	8.62875	8.92339	8.66595	8.66146	8.71417	8.67961
11715921_a_at	2019-09-09	coding	11.2523	11.6815	11.4507	12.1147	12.3913	12.0635	12.2291	12.1857	12.0378	11.9972	11.9644	12.0554	11.5869	11.6661	11.5556	12.0952	12.1943	12.1135	12.4322	12.165	12.4375	12.3078	12.0627	12.267	12.228
11715923_a_at	GSS	coding	6.14653	6.80149	6.34319	6.85525	7.11106	6.63306	6.81947	6.51297	6.55979	6.57728	6.46797	6.62917	6.62607	6.59797	6.31282	6.49689	6.55126	6.62823	6.74995	6.75238	6.91476	6.76451	6.69341	6.62607	6.30745
11715924_a_at	TRAM1	coding	8.0643	8.31089	7.92192	9.3347	9.15693	8.28417	8.42244	9.20392	8.61167	8.93221	8.91563	9.05148	8.30298	8.44999	8.31779	8.66775	8.56592	8.42081	8.44651	8.64667	8.59922	8.94978	8.55694	8.25539	8.84383
11715926_s_at	PLEC	coding	10.3496	10.2888	10.4117	10.2983	9.96399	9.72743	9.91678	10.0173	10.1984	9.83981	9.99546	9.85863	10.4639	10.5855	10.3085	9.96957	10.3615	10.054	10.2849	9.90465	10.1973	9.79593	9.73657	9.92671	9.95882
11715927_x_at	SH3GL1	coding	8.46705	8.23432	8.07131	8.20581	8.29115	8.33742	8.38005	8.24819	8.21695	8.20118	8.44761	8.27424	8.27328	8.27203	8.31914	8.24979	8.4562	8.36095	8.36625	8.3115	8.36158	8.25639	8.40964	8.31456	8.44998
11715930_at	SDHAF2	coding	9.94117	10.0506	10.1199	9.98089	10.2689	10.4822	10.3617	10.1102	10.1092	10.0128	10.1979	10.1844	10.0683	10.1156	10.2108	10.0713	10.0651	10.2531	10.2114	10.2324	10.1838	10.0451	10.0958	10.2617	10.1068
11715931_s_at	SGK1	coding	11.5329	12.0555	12.2578	11.3946	10.8084	11.4999	11.6871	10.9669	11.7784	10.4236	10.7629	10.9197	11.6344	11.8765	11.8623	11.5569	11.459	11.7565	10.9563	11.2068	11.7327	10.6477	11.4267	11.8973	10.9918
11715932_s_at	TUBB6	coding	7.3094	7.87489	8.45686	9.25978	9.88511	7.6462	8.95561	9.08031	8.1069	7.52392	8.34802	8.24974	7.23413	7.27721	6.97515	7.47494	7.07526	7.18938	8.03058	8.26188	8.66565	7.72387	7.74103	8.44499	7.38138
11715933_a_at	PPP1R7	coding	8.6765	8.90886	8.62179	8.85822	9.21659	8.97479	8.85541	8.98524	8.90886	9.03077	8.97783	9.15784	8.83506	8.79073	8.90674	8.83174	8.81895	8.9535	8.94224	9.09575	8.88824	8.99632	8.90886	8.73916	8.90346
11715934_s_at	TAGLN	coding	7.34236	7.27367	7.30594	7.59143	6.95477	6.74763	6.86011	7.15828	7.80133	7.1593	7.25413	7.35546	7.53887	7.78453	7.20515	7.26761	7.24319	7.42773	7.25364	7.09105	7.50311	6.90637	7.06145	7.09779	7.19437
11715935_a_at	NBEAL2	coding	8.34036	8.92931	9.08405	7.91599	7.69458	8.95547	8.98715	8.10346	8.40643	8.36554	8.13782	8.23806	9.07161	9.52268	9.3354	8.28627	8.56615	8.75507	8.49993	8.6927	8.64952	8.12005	8.91548	9.63717	8.55008
11715941_s_at	AQP1	coding	4.95931	4.74685	5.18173	5.32887	5.03528	4.87243	5.12061	4.94346	4.95499	4.93644	5.03528	5.1479	5.18365	4.88256	5.03528	5.03528	5.12788	5.02654	5.00074	4.99194	5.03075	4.84181	5.10597	5.02917	5.06741
11715943_x_at	PSMB1	coding	11.8291	12.176	12.0417	12.0114	12.3414	12.1781	12.1561	12.2229	12.123	12.2653	12.2348	12.4703	12.0326	12.0271	11.9254	12.0071	12.058	12.1768	12.2194	12.229	12.267	12.3664	12.1307	12.0553	12.2082
11715944_at	TSG101	coding	9.9568	9.97982	10.0419	9.49303	9.73712	10.3521	10.1071	9.9274	9.95907	9.91486	9.85607	9.91966	9.98694	10.0316	10.2087	9.83852	9.7135	9.86368	9.96862	9.9157	9.99231	9.8688	9.91436	9.99553	9.90853
11715945_a_at	RALB	coding	8.75581	8.64285	9.40409	7.75321	7.24617	7.87089	7.80378	8.16858	8.41011	8.83142	8.48598	8.51671	8.89377	9.00537	9.2493	8.45522	8.43369	8.6374	7.35082	7.88896	7.33098	7.28072	7.63649	7.4672	8.07878
11715947_a_at	KCTD12	coding	8.26655	8.55237	8.68756	8.93933	8.28276	8.42877	8.13963	8.28732	8.37895	8.68984	8.4652	9.05483	8.748	8.15759	8.54107	8.18002	8.42858	8.83135	7.79353	8.60228	8.09416	8.83601	8.26571	8.16657	8.48698
11715952_a_at	MBTPS1	coding	8.31567	8.7063	8.13158	8.32011	8.73123	8.47737	8.58626	8.54741	8.53229	8.43022	8.53859	8.37497	8.49331	8.59306	8.59617	8.56413	8.39812	8.24381	8.59444	8.60796	8.8238	8.81842	8.49626	8.55267	8.46055
11715954_a_at	CNDP2	coding	5.62532	6.20028	6.12882	6.47154	6.10435	5.67953	5.79959	5.94219	5.99559	6.18813	5.90842	6.49769	5.97374	6.11305	5.66781	6.06279	6.12986	6.22368	5.92086	5.83105	6.20831	6.28496	5.91614	5.50476	6.03828
11715955_a_at	ARL6IP5	coding	11.3255	11.6616	11.4878	11.7801	12.273	11.4762	11.6411	11.7089	11.7673	11.9445	11.6873	11.9508	11.5968	11.614	11.4106	11.8266	12.0115	11.7039	11.6086	11.8829	11.9598	12.0203	11.6964	11.3518	11.7706
11715957_s_at	PEPD	coding	7.87712	7.91145	7.72564	8.85758	8.74011	8.19559	8.32779	8.22785	7.87206	8.07903	8.05949	8.47303	8.11701	7.94963	7.81352	8.08291	7.85004	7.80121	8.44394	8.36875	8.45232	8.64767	7.99057	8.13436	8.25138
11715958_s_at	RPL7	coding	12.444	12.5845	11.9808	12.6651	12.9443	12.3127	12.625	12.6418	12.6761	12.8108	12.7745	12.5105	12.4815	12.5408	12.5253	12.7603	12.6701	12.5431	12.9799	12.6471	12.9287	12.8447	12.6333	12.472	12.7103
11715959_a_at	SREBF1	coding	7.86274	7.99144	8.04894	7.31404	7.72294	7.86142	8.37138	8.00839	7.59017	7.97307	8.12359	7.88141	8.04601	8.1033	8.0368	7.87508	8.14381	8.18275	7.98877	7.89691	8.15313	7.9622	8.20025	8.05461	7.93175
11715960_x_at	NCBP2	coding	6.33696	6.3933	6.19192	6.41922	6.46908	6.29994	6.3522	6.53441	6.53077	6.38	6.5296	6.68149	6.42182	6.11293	6.18553	6.46959	6.44651	6.61374	6.3651	6.52806	6.51402	6.58686	6.53226	6.16026	6.42182
11715961_a_at	ACTR10	coding	9.7016	9.5967	9.67348	10.0188	9.77841	9.72183	9.47681	9.84077	9.80656	9.73314	9.70899	9.6368	9.58473	9.7581	9.82041	9.66549	9.54568	9.59652	9.67258	9.67013	9.42856	9.53421	9.61674	9.06021	9.71985
11715963_a_at	SPTAN1	coding	4.11524	4.08556	4.05741	3.81098	4.01709	3.96481	3.86046	3.88884	4.23629	4.01919	3.9823	3.81915	4.08257	4.37698	4.44304	4.2291	4.2218	3.94743	4.47244	4.05028	3.93454	3.92864	3.92362	4.24567	3.94243
11715965_at	ST14	coding	7.87801	7.32667	7.7932	8.95229	7.9616	8.16923	7.64026	7.67165	7.62845	7.92077	7.55248	8.12778	7.66218	7.74134	7.25677	7.51613	7.00081	7.41079	7.27704	7.80887	7.91605	7.94377	7.52595	7.71053	7.64935
11715966_s_at	ABHD17A	coding	11.9543	11.9855	11.9344	12.1022	12.2947	11.986	11.9147	12.0064	12.0184	11.9628	11.8302	12.0228	11.869	11.872	11.7844	12.0903	12.0663	11.832	12.3266	12.0142	12.0611	11.776	11.8888	11.8826	12.0675
11715967_a_at	NEDD8	coding	11.8927	11.8075	11.8892	11.7644	11.8941	11.7498	11.8846	11.9916	11.7446	11.9022	11.9209	12.0293	11.743	11.5895	11.6145	11.7089	11.758	11.7329	11.7389	11.8114	11.7783	11.8546	11.7772	11.5895	11.7405
11715969_a_at	EPRS	coding	8.46688	8.70907	8.28327	8.62474	8.84342	8.25991	8.37747	8.73567	8.77901	8.48657	8.56125	8.65516	8.63163	8.53468	8.4019	8.62445	8.7072	8.59311	8.86586	8.61046	8.59027	8.77229	8.502	8.46015	8.59311
11715971_a_at	PFKP	coding	8.73803	8.96364	8.1683	9.30533	9.49153	8.72165	8.85394	9.22384	8.95104	8.63839	8.54085	9.1954	8.97657	8.61475	9.44241	9.32871	9.13322	8.58478	9.23964	9.18715	8.93669	9.2163	8.68767	9.04563	8.48577
11715972_at	SMOC2	coding	3.83704	3.87029	3.83844	3.85889	3.84659	3.83844	3.63905	3.84659	3.6834	3.61358	3.83844	3.80355	3.93314	3.85217	3.90273	3.83844	3.83844	4.00277	3.74917	3.88687	3.76993	3.79433	4.00379	3.92532	3.96932
11715973_a_at	MTFR1L	coding	5.71462	6.00095	6.02305	6.94764	5.90326	5.99219	6.13698	6.23438	5.93043	5.98332	6.06344	6.25586	6.1034	5.99753	6.15292	6.16712	6.20602	6.00208	5.74955	5.86783	5.50974	5.68711	5.69522	5.59569	6.00095
11715976_a_at	VGLL4	coding	7.27086	7.38327	7.09655	7.81981	7.38007	7.39749	7.61372	7.29501	7.30058	7.21583	7.03142	7.27782	7.55715	7.31147	7.41434	7.11085	7.39017	6.9346	7.15878	7.27782	7.30957	6.87743	7.15477	7.39972	6.88925
11715979_x_at	BRK1	coding	10.1685	10.0164	9.83892	10.4482	10.4013	10.1727	10.2654	10.2807	10.1441	10.2849	10.4947	10.341	10.2388	10.0285	10.0776	10.0853	9.94869	10.1182	10.1938	10.1542	10.1851	10.1722	10.2765	9.92359	10.1714
11715980_at	AIP	coding	8.5452	8.97943	8.69935	9.0742	9.3305	9.22705	9.10047	8.98634	9.03312	8.87823	8.97943	9.10821	8.83283	8.87347	9.03302	8.9625	9.12717	8.91412	9.21739	9.03302	9.28268	9.16042	8.87143	9.12484	8.9217
11715981_a_at	VPS11	coding	7.08112	7.35316	6.93622	7.28416	7.18587	7.42678	7.39072	6.92695	7.04621	6.69931	6.7338	7.15187	7.34427	7.32483	7.20813	7.04407	7.01674	6.80698	7.38729	7.18306	7.26557	7.34171	7.16203	7.35756	6.92685
11715982_a_at	DUS1L	coding	8.22822	8.28879	7.87557	8.77352	8.57202	8.06013	8.3482	8.3068	8.15158	8.04731	8.29377	8.18604	8.15531	8.27894	8.50377	8.33295	8.41801	8.43352	8.71403	8.3068	8.51738	8.43887	8.23811	8.49809	8.31536
11715983_a_at	ADNP	coding	10.1635	10.4634	10.2658	9.03992	9.98939	10.0588	10.0296	9.89138	10.1716	9.59159	9.80227	9.68711	10.236	10.0886	10.2772	9.90202	10.1081	9.90123	9.98036	9.83002	10.0425	9.76287	9.78331	9.94972	9.98939
11715985_x_at	HTN3	coding	3.92412	3.96059	4.14071	4.20696	4.08113	4.25861	4.27953	4.09121	4.29893	3.88945	4.17151	4.00339	3.94292	4.0857	4.30316	4.06419	3.95795	4.18245	4.0414	4.1445	3.85116	3.8123	4.07925	4.2338	4.03423
11715986_s_at	YPEL5	coding	11.0519	11.2996	11.5123	11.406	11.5146	11.2834	11.2816	11.9709	11.6853	11.932	11.9469	11.5602	11.1954	11.4179	11.281	11.6839	11.4566	11.5622	11.4288	11.6289	11.7676	11.3246	11.8519	11.1578	11.6397
11715988_x_at	ATP5MC1	coding	8.37652	8.47136	7.95818	8.71109	8.82179	8.4239	8.56929	8.7715	8.48011	8.7725	8.69684	9.06838	8.32104	8.26554	8.22769	8.26307	8.32344	8.41456	8.74336	8.47465	8.88238	9.12023	8.44572	8.37443	8.64369
11715990_s_at	COX7A2L	coding	9.88537	10.1312	9.8157	10.4047	10.8313	10.4484	10.4667	10.5585	10.3654	10.5922	10.636	10.7257	10.1138	10.0612	10.1553	10.2098	10.247	10.1518	10.5438	10.5566	10.4608	10.5372	10.5319	10.2217	10.4804
11715991_a_at	MCM2	coding	5.07997	5.57697	5.20423	5.79751	5.44763	5.26112	5.63537	5.79834	5.2867	5.4444	5.49409	5.69327	5.07568	5.40867	5.38791	5.45885	5.66505	5.01607	5.64098	5.48071	5.77047	6.12145	5.44154	5.32004	5.44587
11715993_s_at	SPG7	coding	8.68053	9.16574	8.8699	8.98052	8.69427	8.59166	8.8071	8.7545	9.06213	8.66401	8.70958	8.78789	8.9975	9.21697	9.11572	8.93097	8.87548	8.85655	9.02618	8.76215	9.16442	8.65354	8.87614	8.98224	8.75507
11715994_x_at	ID2	coding	11.361	11.5063	11.2212	10.8214	11.3648	11.3571	11.2148	11.6764	11.6481	11.7978	11.463	11.8517	11.1494	11.2201	11.3511	11.7197	11.6122	11.5103	11.5233	11.4359	11.2104	10.8149	10.9604	11.2175	11.7488
11715995_at	MRPL16	coding	8.83743	9.26611	8.61991	9.58603	9.63978	9.25677	9.30226	9.21144	9.16465	9.15262	9.12232	9.45623	9.08706	8.90246	8.96686	9.0285	9.16636	9.05595	9.38227	9.33578	9.43701	9.66188	9.21299	9.10981	9.28294
11715996_a_at	NOSIP	coding	10.735	11.0884	10.647	9.98375	11.3573	10.941	11.3528	11.0364	10.9764	10.8374	10.9599	10.743	10.5478	10.8112	11.0701	10.8138	11.074	10.8161	11.3235	10.8739	11.3074	11.1334	10.941	10.7847	11.0189
11715997_a_at	NDUFC1	coding	10.663	10.9473	10.6629	11.0425	11.159	10.9398	10.981	10.9798	10.8149	10.8948	10.9835	11.1072	10.9342	10.6341	10.7734	10.8807	10.8427	10.863	10.8479	10.9405	11.012	11.1011	10.9056	10.7839	10.8044
11715998_s_at	CAB39	coding	12.0127	11.5094	11.7291	10.7302	11.2427	11.7305	11.3655	11.4224	11.5516	11.5353	11.5416	11.345	11.6857	11.5893	11.8159	11.4974	11.5927	11.3736	11.3364	11.3837	11.2904	11.2627	11.4308	11.582	11.569
11716000_a_at	FAF2	coding	4.62045	4.74116	4.97403	4.1879	4.37965	4.58958	5.39908	4.57289	4.40944	4.66239	4.74186	4.83074	4.7136	4.5368	4.53909	4.3508	3.88618	4.35306	4.12742	4.04899	4.48722	4.293	4.43149	4.58175	4.26224
11716005_a_at	HYOU1	coding	3.81182	3.77991	4.12821	3.94688	4.26183	3.85316	4.2335	4.24524	3.99034	4.65009	4.17108	4.32618	3.89817	3.80599	3.61425	4.25902	4.32749	4.16585	4.0503	4.06492	4.24731	4.30498	4.01143	4.14268	4.43512
11716007_a_at	RBM5	coding	10.6273	11.1047	10.8531	10.1953	9.89299	10.5043	10.2622	10.1151	10.5751	9.8462	10.0734	9.90119	10.8713	10.8698	10.9736	10.4377	10.5258	10.3056	10.1977	10.1731	10.2822	9.91912	10.2825	10.3253	10.3005
11716009_a_at	DYNC1LI2	coding	7.95481	8.03729	8.28021	8.34163	7.64195	7.6826	7.41493	7.52733	7.9363	7.71804	7.58908	7.46891	8.09791	8.12305	8.06099	7.6611	7.78727	7.9122	7.35271	7.73376	8.01219	7.60664	7.78511	7.64983	7.86323
11716011_a_at	TNFAIP1	coding	5.7265	5.57181	5.66349	5.76421	5.39676	5.76858	5.73469	5.22828	5.4266	5.52346	5.53999	5.63237	5.51716	5.64817	5.63756	5.53764	5.52113	5.77305	5.57364	5.74042	5.70908	5.70658	5.77607	5.50788	5.44721
11716013_s_at	TMEM258	coding	11.1189	11.4664	11.0369	11.4543	11.702	11.4379	11.5172	11.6172	11.4291	11.3074	11.4615	11.5501	11.4155	11.0216	11.35	11.3368	11.2516	11.2603	11.4612	11.5956	11.5953	11.5462	11.5208	11.4213	11.3314
11716014_a_at	SERPINF1	coding	4.3457	4.94041	4.06006	5.20118	5.19605	4.70661	4.90587	5.20914	4.69219	4.55456	5.5715	4.4229	4.1327	4.16472	3.97342	4.77966	5.08057	5.0214	4.80493	4.53935	5.08238	4.65241	4.77187	4.58136	4.70681
11716015_a_at	CMTM3	coding	10.6675	10.6034	10.6272	10.4499	10.9211	10.918	10.8669	10.6687	10.5486	10.6137	10.6368	10.8043	10.9178	10.945	10.5174	10.5124	10.4791	10.6598	10.9293	10.6535	10.942	10.6675	10.4583	10.6259	10.6539
11716016_at	MAL2	coding	3.93336	3.93763	3.84696	4.0534	3.67218	3.94935	3.85892	3.78148	3.80196	3.75896	3.88362	3.8772	3.9649	3.82149	3.93126	3.88794	3.86352	3.91776	3.82233	3.82708	3.78275	3.78042	3.81722	4.01549	3.84423
11716018_s_at	RAB31	coding	10.7308	10.4574	10.5944	10.8854	10.1605	10.9192	10.9038	10.6438	10.3638	10.7468	10.6521	10.4029	10.9259	10.8317	10.8914	10.5234	10.4127	10.7295	9.98257	10.5479	10.0507	10.1087	10.3517	10.5476	10.3015
11716020_s_at	RAD23A	coding	8.79001	8.80843	8.54568	9.4153	9.53234	8.94109	9.07881	8.78863	8.67321	8.97835	8.94369	8.74837	8.59927	8.92914	8.82055	8.8929	8.8092	8.8301	9.54162	8.93449	9.2781	9.35011	8.95245	9.1062	8.8138
11716022_at	GRK2	coding	6.94821	7.18283	7.16518	6.77517	7.0818	7.25469	7.44505	8.01767	7.10169	7.65648	7.85379	7.94369	7.225	7.6519	7.61896	7.64223	7.76138	7.81365	7.2454	7.59998	7.44505	7.43262	7.52679	7.07266	7.44505
11716024_a_at	GOLGA7	coding	10.0652	10.0664	10.3082	9.36303	9.94699	10.2018	9.9899	10.0214	9.86139	10.0751	9.97257	9.7618	10.1519	9.90574	10.0872	10.1216	10.2375	9.92681	9.97953	9.99945	9.93869	9.73515	10.0301	9.83882	9.91195
11716026_s_at	SELENOT	coding	11.2956	11.0955	11.1128	11.4479	11.3192	11.5192	11.5365	11.4538	11.1232	11.4742	11.356	11.3745	11.2011	11.187	11.3144	11.2385	11.2791	11.272	11.289	11.4036	11.0824	11.2538	11.2478	11.4221	11.2538
11716029_a_at	NDUFB9	coding	10.4871	10.7534	10.3925	11.1559	11.561	11.0402	11.0842	11.1793	10.9821	11.1593	11.2342	11.3274	10.7801	10.5402	10.5547	10.9027	10.8602	10.9084	11.257	11.2068	11.2519	11.3701	11.0561	10.8	11.0342
11716033_at	SLPI	coding	9.59109	9.3914	11.4248	6.21381	9.2519	11.3844	10.2835	10.1291	10.246	10.5174	10.8469	10.2689	10.0757	10.611	10.8102	10.5246	10.5409	10.2725	10.0752	10.3871	8.92193	8.71586	10.5965	10.9781	10.3988
11716034_a_at	BST2	coding	10.3397	10.819	10.2865	11.0241	10.9637	10.4903	10.4128	10.5343	10.785	10.813	10.6966	11.6983	10.6181	10.4373	10.8842	10.435	10.728	10.9626	10.6727	11.2076	10.4207	11.2725	10.4649	10.5795	10.6972
11716037_x_at	GPAA1	coding	7.09696	7.15403	6.85543	7.45655	7.17991	7.6218	7.64792	6.80376	6.69387	6.8877	7.13468	6.81592	6.95583	7.51986	6.8277	7.02253	7.00718	7.06999	7.09696	7.24263	7.20608	7.09696	7.23344	7.50797	6.79277
11716038_s_at	SLC25A29	coding	6.8608	7.03927	7.25054	6.90662	8.0061	7.14139	7.1008	6.9861	7.4524	6.74105	6.91592	6.45921	6.70721	6.78052	5.80329	7.3479	6.90177	6.50876	6.65436	7.71038	7.31866	6.13181	6.81114	6.66675	7.26864
11716039_a_at	BABAM1	coding	9.38255	9.66392	9.28198	9.83068	9.94784	9.54757	9.495	9.61677	9.57649	9.54118	9.47356	9.631	9.46358	9.54483	9.47684	9.50828	9.66456	9.54406	9.77517	9.69402	9.8	9.86462	9.60784	9.46861	9.60972
11716041_a_at	PPP2CB	coding	9.90539	9.28024	8.75817	9.42458	9.62672	9.16596	9.33874	9.19188	9.13747	9.59449	9.37249	9.13953	9.31849	9.16407	9.17345	9.21156	9.03965	9.08576	9.40262	9.75999	9.29537	9.72276	9.23772	9.66561	9.04323
11716043_a_at	FAM168B	coding	4.69581	4.62926	4.59914	4.76281	5.11678	5.03938	4.70887	4.82459	4.50768	4.79113	4.8971	4.80112	4.80874	4.54913	4.76642	4.92613	4.74671	4.54176	4.62159	4.59978	4.71618	4.6699	4.72818	4.58319	4.68664
11716046_a_at	RGL2	coding	10.4981	10.5782	10.8032	9.77276	9.86403	10.6229	10.3558	10.2062	10.636	9.93721	10.4131	9.95603	10.49	10.6321	10.923	10.3452	10.3485	10.4011	10.2388	10.4281	10.4522	9.87515	10.6713	10.7218	10.3368
11716047_a_at	GATD3A	coding	9.33605	9.64424	9.14383	9.84469	9.89723	9.34145	9.52021	9.28833	9.56678	9.25122	9.49594	9.65749	9.48983	9.53121	9.40257	9.59746	9.43316	9.47464	9.83757	9.5706	9.84434	9.93597	9.33836	9.44833	9.52148
11716048_at	TRIB1	coding	11.374	11.649	12.1934	9.78106	10.5979	11.5784	11.0974	11.6773	12.4845	11.833	11.6119	11.9622	11.3816	11.7369	12.0237	11.4807	11.7656	11.8423	11.2777	11.6029	11.2569	10.6459	11.6305	11.8599	11.4806
11716050_at	GBF1	coding	7.11885	6.83624	6.66281	7.05549	6.79651	6.96368	7.01282	6.69502	6.67676	6.7006	6.73746	6.64233	6.8688	6.97988	6.95836	6.89973	6.84216	6.99865	7.26306	7.02911	7.2197	6.96881	6.97605	7.17122	6.9843
11716051_at	LAMC1	coding	4.39026	4.9494	4.52026	6.8477	4.16876	4.62855	5.21865	5.48204	4.30304	4.63346	5.05215	4.53059	4.57723	4.40533	4.56343	4.67893	4.97767	4.5585	4.25176	4.78519	4.77695	5.11449	4.73081	5.30318	4.87397
11716055_s_at	STMN3	coding	9.08561	9.56419	9.55271	8.81787	9.83213	8.40541	8.7445	9.33934	9.70482	9.29243	9.47066	8.9882	9.38987	9.44934	9.51036	9.72845	9.46325	9.18621	9.55701	9.33099	9.86228	9.06575	9.36408	8.92221	9.46824
11716057_a_at	EFTUD2	coding	3.96043	4.05531	3.91772	4.24901	4.15086	4.03825	4.22949	3.90384	3.87648	4.05531	4.18187	4.2117	3.9869	3.90477	4.05531	4.05531	3.97596	4.15756	3.93505	4.06402	3.93114	4.10521	4.13113	4.03795	4.12062
11716060_at	PRDX4	coding	8.51246	8.63592	8.10525	9.08616	9.37264	8.98877	8.92569	8.97869	8.58407	8.89103	8.80855	9.12537	8.48763	8.34664	8.24185	8.53875	8.58953	8.76643	8.89576	9.06159	9.02731	9.24585	8.69715	8.94889	8.87972
11716061_a_at	FAM162A	coding	8.93297	9.24281	8.58817	9.09352	10.1501	9.45192	9.64967	9.79103	9.66959	9.48674	9.70759	9.56441	9.15602	8.78229	9.38938	9.6685	9.53155	9.21898	10.0978	9.59773	10.062	9.68309	9.6076	9.43473	9.7457
11716062_a_at	TNC	coding	5.67602	5.27601	5.60358	5.59703	5.514	5.59887	5.57706	5.34574	5.49639	5.48988	5.53721	5.48468	5.52439	5.37823	5.39092	5.54617	5.45234	5.5397	5.46715	5.43604	5.64987	5.61339	5.47725	5.72322	5.41361
11716064_a_at	SLC37A4	coding	7.01261	7.51572	6.86623	6.96576	7.12165	6.94601	7.01372	7.02401	6.82009	7.01331	6.81502	6.80221	7.15153	7.42008	7.46521	7.17007	7.28388	6.98242	7.33751	7.12165	7.34883	7.15218	7.15724	7.12165	6.79049
11716067_at	VAMP2	coding	6.7276	6.46707	6.69321	6.41806	6.54682	6.51581	6.57383	6.71229	6.68165	6.63599	6.76828	6.53087	6.29892	6.65216	6.79595	6.93546	6.89293	6.65441	6.94944	6.68413	6.74554	6.50696	6.75386	6.73898	6.87288
11716069_at	DESI2	coding	8.85102	8.92241	8.84626	7.90528	8.94642	8.72204	8.50521	8.85083	8.79199	8.73814	8.58422	8.71677	8.99268	8.96748	8.98177	8.59655	8.63709	8.6438	8.75627	8.49427	8.71808	8.64836	8.35684	8.55038	8.55961
11716071_s_at	PIM3	coding	11.3404	10.9397	11.3879	10.2607	10.4522	11.2239	10.9214	11.0152	11.2537	11.6252	11.7161	11.3528	11.0415	11.1377	11.371	11.0137	10.8621	10.9228	10.6303	10.4902	10.3977	10.4334	10.9621	10.9031	10.7944
11716072_s_at	ATP6V1B2	coding	12.4924	12.2718	12.6929	11.5536	11.2338	12.3869	12.1444	11.9155	12.2965	11.9927	11.903	11.9356	12.4029	12.6706	12.5692	12.0766	12.2189	12.4303	11.4491	11.6373	11.9214	11.5597	11.6991	12.4348	12.1078
11716074_x_at	HSBP1	coding	9.13769	9.01014	9.34388	9.90048	9.41328	9.57418	9.67634	9.47948	9.23151	9.58085	9.5478	9.73199	9.28959	9.32644	9.32666	9.26495	9.08059	9.37841	9.28931	9.65282	9.33016	9.54546	9.55335	9.60565	9.38405
11716078_a_at	ELOVL5	coding	8.03341	8.00994	8.72737	7.10384	7.16854	7.03521	6.74574	8.36176	8.62782	8.85249	8.55523	8.72212	7.92531	8.21416	8.15756	8.31189	8.70311	8.67631	7.502	7.67206	7.58167	7.60227	7.69247	6.57187	8.37179
11716079_a_at	CALCOCO1	coding	7.01116	6.9195	7.05057	7.0062	6.6842	6.90913	7.07744	6.90463	6.80561	6.85924	7.14293	6.9305	6.95387	7.34011	7.27446	6.96318	7.09587	7.1356	7.04396	7.06263	6.96686	6.91109	7.20596	7.25301	7.13902
11716081_a_at	WDR77	coding	7.03704	7.03212	7.00041	7.31005	7.06894	6.89596	6.89062	7.00293	6.99565	6.96672	7.07764	7.23466	6.89174	6.89771	6.79459	7.00109	6.97562	7.11896	6.99565	6.87729	7.10616	7.10826	6.96005	6.99565	6.92112
11716083_a_at	AHSA1	coding	9.64634	10.0748	9.80157	9.56242	10.0874	9.88029	9.80157	9.51044	10.0864	9.63916	9.80157	9.67686	9.80157	9.53604	9.85938	9.72405	9.9702	9.84319	9.72473	9.82135	9.85477	9.96849	9.59239	9.97182	9.66302
11716084_at	SF3B1	coding	12.1392	12.285	12.265	11.6388	12.0628	11.6928	11.5975	12.3607	12.4861	12.1968	12.1996	11.9847	12.1342	12.2769	12.188	12.2016	12.2539	12.1266	12.2509	12.0515	12.2733	11.9587	12.1239	11.9542	12.1796
11716086_a_at	PXDN	coding	5.31908	5.38064	5.82047	5.33866	5.09635	5.27167	5.56876	5.25051	5.58963	5.29713	5.56311	5.16993	5.22321	5.32245	5.16877	5.24453	5.53143	5.47015	5.83627	5.38064	5.39572	5.38064	5.75349	5.28975	5.57975
11716087_s_at	AKT1	coding	7.97292	7.75921	8.20771	7.58904	8.04946	8.49881	8.47125	8.16603	8.12517	8.00288	8.15566	7.93449	8.19196	8.29429	8.49836	8.0084	7.83409	8.31982	8.15963	7.98427	8.14401	7.80564	8.24406	8.35539	8.21979
11716088_s_at	SNW1	coding	10.2711	10.1671	9.99442	10.0596	10.2511	10.0835	10.3935	10.4015	10.108	10.1101	10.2871	10.0819	10.1671	10.2022	10.1671	10.2034	10.02	10.1258	10.3606	10.0723	10.2453	10.2376	10.0751	10.16	10.1996
11716090_a_at	PRG2	coding	4.17833	4.08741	4.17676	4.39654	4.2398	4.39403	4.15166	4.21781	4.15197	4.17501	4.14619	4.04335	4.34246	4.15427	4.25189	4.1497	4.19006	4.28149	4.16328	4.50796	4.19529	4.34109	4.49231	4.30059	4.0295
11716092_x_at	CKS1B	coding	5.5012	5.85758	4.96476	5.72225	6.51727	6.12394	6.13255	6.23307	5.82542	6.24516	5.95193	6.44087	5.59155	5.42159	5.69766	5.92877	5.81568	5.75272	6.14016	5.91911	6.05111	6.86186	6.23007	6.01032	5.74741
11716093_a_at	KLF6	coding	12.0977	12.1682	12.6622	11.556	12.0977	12.0333	11.7003	11.7521	12.4726	11.8196	11.6194	11.9308	12.0029	12.3811	12.1558	12.0712	12.1696	12.1637	12.2645	12.3496	12.3995	11.9652	12.2748	12.1045	11.8937
11716096_a_at	SGTA	coding	4.73684	4.60209	4.8505	5.01707	4.8505	4.81401	4.88879	4.94797	4.84642	4.70072	4.90329	4.98247	4.65543	4.62968	4.67461	4.6369	4.84143	5.07111	4.9537	4.8505	4.75552	4.88949	5.0317	4.90622	4.85979
11716097_a_at	RAP1A	coding	11.8381	11.622	11.8002	10.9559	11.647	11.6643	11.6445	11.6875	11.7375	11.8829	11.8837	11.5162	11.7281	11.6936	11.5813	11.8537	11.3766	11.6473	11.739	11.7243	11.5012	11.6459	11.6062	11.5085	11.6688
11716100_a_at	ATG3	coding	11.328	11.3836	11.1814	10.8019	11.2585	11.4059	11.1916	11.1085	11.3497	11.6706	11.2077	11.7018	11.3824	11.1811	11.2731	11.1668	11.3198	11.5044	11.2029	11.288	11.0921	11.5514	11.3326	11.0455	11.2002
11716103_a_at	PCNA	coding	9.63043	9.65092	9.34634	8.89897	9.99	9.86924	9.83918	9.77346	9.70573	9.50701	9.10026	9.88047	9.60719	9.59844	9.89754	9.70573	9.81028	9.77134	9.62201	9.6848	9.61675	10.05	9.76406	9.83506	9.42837
11716104_a_at	MPZL1	coding	7.97516	7.71456	8.62579	7.07427	7.36958	8.81068	8.16132	8.42498	7.79344	8.65285	8.5369	8.27384	8.05079	8.38403	7.96167	8.14414	7.94744	8.27638	7.66973	7.96632	7.43775	7.05787	8.29736	7.93763	8.90404
11716106_x_at	TOMM22	coding	9.1812	9.33977	8.74841	9.59219	9.73422	9.20055	9.21109	9.38799	9.10196	9.43198	9.49844	9.5945	9.07761	8.97252	8.92099	9.08978	9.09184	9.15787	9.36677	9.19946	9.2805	9.5945	9.21968	9.19782	9.27639
11716108_a_at	XPNPEP1	coding	8.22272	8.1601	7.82328	9.64428	8.35835	7.94824	8.50413	8.1553	7.98406	8.01103	7.95976	8.02873	8.26414	8.28107	8.07428	7.87725	7.99908	7.96725	8.06581	7.85961	8.00943	8.25662	8.13688	7.92503	7.96997
11716109_a_at	PIGR	coding	4.00419	4.05646	4.25433	4.18864	4.08165	4.20088	4.1857	4.22763	4.27014	4.09155	4.18579	4.06393	3.96009	4.16573	4.08314	3.81543	4.18284	4.02224	3.81002	3.93952	4.10545	4.02298	4.0555	4.34746	4.19168
11716113_a_at	STAMBP	coding	8.26019	8.56824	8.52934	8.38948	8.61255	8.71445	8.59271	8.51188	8.71502	8.3364	8.42776	8.55395	8.65573	8.61344	8.8672	8.41634	8.33393	8.4069	8.5389	8.78397	8.59877	8.47103	8.42673	8.48981	8.34239
11716114_x_at	POR	coding	8.06681	7.59266	7.93708	7.32698	7.49199	8.34856	7.9976	7.41777	7.71132	7.71928	7.71132	7.43832	7.64335	7.69595	7.9966	7.78972	7.84407	7.67053	7.51287	7.92205	7.64789	7.33594	7.78822	8.01938	7.60032
11716115_s_at	ZFP36L1	coding	8.32499	7.65872	8.11902	7.84382	7.54551	7.76313	7.97939	7.08075	8.09816	7.92562	7.82496	7.34401	8.48397	8.30448	8.81177	7.53893	7.73959	7.80394	7.36978	8.10654	7.70394	7.05393	7.86397	8.54973	7.26589
11716116_at	NDUFS6	coding	10.252	10.2082	10.0715	10.5492	10.7596	10.5711	10.4532	10.4561	10.432	10.2949	10.4325	10.8794	10.2013	10.0294	10.1328	10.2035	10.2755	10.425	10.6822	10.5177	10.6302	10.868	10.5693	10.432	10.4364
11716117_at	PDIA4	coding	7.07696	7.49453	7.45567	7.66117	7.97877	7.36902	7.18506	8.20198	7.47033	7.47187	7.53458	7.74497	7.33352	7.35096	7.50042	7.46298	7.65761	7.50669	7.41629	7.55779	7.35416	7.5274	7.30474	6.97913	7.1433
11716120_a_at	WDR34	coding	5.76153	5.82639	5.21565	6.10713	5.93793	5.49414	5.49894	6.24985	5.59642	5.41177	5.7991	5.73063	5.46099	5.56223	5.70717	5.8397	5.5387	5.70717	5.8498	5.37333	5.75765	5.93577	6.12164	5.95131	5.46451
11716121_s_at	API5	coding	9.03633	9.00086	8.76154	8.60838	9.30605	8.69148	9.00881	8.87679	8.89107	8.89619	8.9181	8.95917	9.03342	9.05844	9.02289	9.03445	8.96922	8.88519	9.27589	8.96683	9.19223	9.19085	8.84855	8.98605	9.05018
11716123_a_at	NAT10	coding	6.08623	6.3335	6.14656	5.94521	6.38028	6.03966	5.92068	5.42616	5.99661	5.8848	5.87136	5.95592	6.21444	6.26914	6.00419	6.29893	6.01666	6.25808	5.94684	5.9742	6.31315	6.09829	6.04546	5.77978	6.0348
11716125_a_at	ZYX	coding	9.55577	8.53105	9.75703	9.17276	8.9953	9.53869	9.31092	9.20026	8.98629	9.09482	9.1571	9.11152	9.10769	9.50812	9.50268	9.53579	9.60172	9.18845	9.24929	9.08559	8.91268	8.73167	9.3603	9.36726	9.2833
11716127_a_at	BAG1	coding	8.94636	8.72538	8.92771	7.79481	8.58173	8.72839	8.51909	8.58767	7.85939	8.75963	8.79957	8.75041	8.5921	8.64305	7.93139	8.44873	8.33849	8.67861	8.48677	8.40704	8.31298	8.74971	8.61162	8.23153	8.31409
11716128_at	IGF2R	coding	11.0691	10.7097	11.6958	8.73507	9.74887	10.515	10.1212	11.1473	10.9914	10.673	10.7914	10.2326	11.0905	11.1962	11.1334	10.2673	10.5616	10.8331	9.95788	10.5574	10.5396	9.34371	10.4578	11.0988	11.066
11716130_a_at	FSTL3	coding	3.44308	3.59722	3.86075	3.7387	3.55671	3.56642	3.64603	3.89678	3.59793	3.62665	3.81076	3.54808	3.4743	3.49717	3.62388	3.56672	3.57104	3.81539	3.68575	3.53423	3.95391	3.65604	3.7326	3.60139	3.7848
11716133_a_at	MTOR	coding	6.86343	7.29745	7.11068	6.7993	7.07035	6.77572	6.82873	6.85155	7.08577	6.88976	7.07818	6.96183	7.41101	7.00493	6.90947	7.02246	6.98384	6.99225	6.77014	6.77108	7.15012	7.07228	6.98384	6.76734	6.75614
11716135_a_at	MVP	coding	10.1544	10.2028	9.95656	9.3037	9.42252	10.1271	9.88771	9.57744	9.75805	10.0556	9.6381	10.0203	10.0422	10.3721	10.1927	9.5275	9.98271	10.1309	9.88901	9.81789	9.44773	9.85973	9.83295	10.2136	9.79813
11716136_s_at	TMEM30A	coding	9.7739	9.8357	9.84998	8.75849	10.5059	10.4617	10.1651	10.5053	10.0241	10.6525	10.6625	10.4085	10.122	10.0671	9.9606	10.4712	10.1777	10.3128	10.4723	10.4906	10.3353	10.1737	10.2376	10.209	10.3499
11716139_s_at	SMS	coding	10.2983	10.3862	10.4319	11.0773	10.7162	10.4945	10.4809	10.8556	10.6993	10.6477	10.4866	10.6411	10.4778	10.476	10.5911	10.3974	10.4648	10.5803	10.5004	10.7649	10.6215	10.4963	10.6226	10.2872	10.6452
11716141_a_at	SIGMAR1	coding	5.54026	5.20831	5.29198	5.55974	5.42386	5.34234	5.19874	5.33614	5.24291	5.68289	5.47222	5.37696	5.17426	5.45524	5.23114	5.23194	5.17155	5.33199	5.21786	5.45626	5.22775	5.21318	4.96873	5.29198	5.52121
11716144_a_at	PDCD6IP	coding	8.02918	8.19876	8.08712	7.59721	7.79207	7.01613	7.09206	7.74151	7.99648	7.72393	7.73168	7.50187	8.11756	8.00297	7.88774	7.73202	7.72173	7.72393	7.49872	7.95076	7.71425	7.57335	7.48665	7.13994	7.76259
11716146_x_at	PRKACA	coding	4.12602	4.03384	4.31003	4.5662	4.5285	4.83253	4.52401	5.17291	4.48201	5.13707	4.97648	5.02339	4.31754	4.30026	3.9371	4.62576	4.68316	4.5662	4.47652	4.70237	4.47307	4.51942	4.77187	4.3114	4.92732
11716147_s_at	CHMP7	coding	9.38928	9.55243	9.21361	8.97856	9.10143	9.14917	9.45653	9.06654	9.27508	8.97509	9.20146	8.66539	9.20783	9.55773	9.77056	9.13107	9.44627	9.13916	9.20731	8.76041	9.22405	9.24986	8.79473	9.36703	9.0486
11716148_a_at	TRAF3IP2	coding	7.79529	7.9898	8.07131	7.58105	8.08515	8.04016	7.89949	8.07754	7.74331	7.95219	8.14781	7.87214	7.78381	7.80934	8.23435	7.95862	7.92846	7.90715	8.14471	7.95419	8.09184	7.92419	8.11394	7.80974	8.05753
11716149_a_at	PMEPA1	coding	5.30935	5.35792	5.12731	5.36809	5.17848	5.19757	4.98092	5.29055	4.76776	4.99176	5.14431	4.80112	5.17848	5.33735	5.47281	5.38072	5.0345	4.91303	5.27448	4.96652	5.23228	5.3796	4.93871	5.71569	5.05352
11716152_s_at	PAFAH1B1	coding	10.5105	10.698	10.4844	9.68251	10.3057	10.3026	10.444	10.1129	10.2394	10.181	10.2339	10.0036	10.4974	10.6959	10.7651	10.4691	10.4231	10.5334	10.2394	10.1837	10.2256	9.96232	10.0599	10.5813	10.3468
11716154_x_at	B4GALT1	coding	7.71077	7.64744	7.66625	7.78127	7.56052	7.58707	7.6053	7.76926	7.69259	7.57593	7.80139	7.72897	7.51833	7.45355	7.60554	7.57068	7.52258	7.70725	7.52334	7.56044	7.60022	7.56635	7.76862	7.76058	7.58158
11716157_at	BAHD1	coding	8.15753	8.21712	8.19013	7.91541	8.12371	8.02741	8.19334	7.91573	8.00087	7.90758	7.93362	7.88677	8.16639	8.02104	8.12421	8.17327	7.97828	7.89055	8.15316	8.17873	8.15642	8.13982	7.81691	8.29261	7.95929
11716158_a_at	RNF40	coding	9.84311	9.78283	9.88159	10.0977	9.57352	9.84464	9.84778	9.84804	9.81028	9.69952	9.88921	9.92418	9.73986	9.74946	9.87798	9.76486	9.64825	9.75113	9.79809	9.88776	9.98123	9.7499	9.92058	9.79643	9.81507
11716160_at	LBH	coding	6.59992	7.1786	7.16249	5.64684	7.11805	6.544	6.56625	6.7041	7.01795	6.94494	6.9567	6.61949	6.98807	7.19622	7.62632	6.99355	7.32592	6.54248	6.89617	6.63083	7.10075	6.77804	6.61366	6.38381	6.80059
11716163_s_at	CIAPIN1	coding	7.02437	7.40377	7.26002	7.34963	7.76906	7.4184	7.58561	7.32367	7.24875	7.33687	7.46348	7.55148	7.26994	7.39272	7.31047	7.11347	7.19067	7.2058	7.45827	7.37968	7.52148	7.63483	7.12891	7.37968	7.3593
11716165_a_at	MGST3	coding	9.74322	9.90818	9.73561	10.5754	10.3593	10.1771	10.2533	10.0189	10.4097	10.1559	10.4207	10.4382	10.1989	9.82564	9.66881	10.1182	9.84166	9.67043	10.1636	10.4011	10.4563	10.1332	10.0406	9.86422	9.77973
11716166_x_at	NUDC	coding	9.27011	9.58151	9.18113	9.79354	9.77715	9.36087	9.49957	9.74302	9.56842	9.51408	9.69526	9.64282	9.44405	9.51582	9.48759	9.45643	9.45832	9.4848	9.74365	9.65033	9.73281	9.77397	9.49674	9.39492	9.52805
11716167_a_at	MX1	coding	10.461	9.84336	10.3055	9.98025	9.74245	9.63984	9.80865	9.43853	10.3648	9.96987	9.53006	11.8018	9.55285	10.0119	10.8078	9.32408	10.4137	11.1607	10.0325	11.5543	10.0736	10.5698	8.64248	10.7537	9.30566
11716168_s_at	MRFAP1L1	coding	10.3496	10.3751	10.1841	9.21862	10.3492	10.6305	10.5434	9.76861	10.2225	9.76354	9.81775	9.66169	10.3289	10.2724	10.6856	10.4565	10.3523	9.99568	10.4008	10.0371	10.3233	10.0155	9.74802	10.5105	9.93871
11716169_at	CCDC28A	coding	10.487	10.3413	10.5974	9.40245	10.0452	10.7749	10.4599	9.7574	10.3048	9.98326	10.181	10.1329	10.4536	10.4098	10.4622	10.2947	10.0744	10.3321	10.1997	10.14	10.4599	10.1887	10.1302	10.445	10.1672
11716170_at	LMNB2	coding	5.14058	5.54138	5.56159	5.53653	5.79655	5.76588	5.47857	5.83208	5.39516	5.48928	5.40261	5.44568	5.68037	5.25083	5.41425	5.30132	5.70802	5.19353	5.89756	5.71486	5.55401	5.64983	5.74303	5.37541	5.24295
11716173_a_at	P4HB	coding	5.16527	6.05568	6.1916	7.01263	7.73075	6.91232	6.03246	7.89993	6.92441	7.88533	7.89676	7.76838	6.26264	5.88489	6.13791	7.0766	7.28936	7.17431	7.07899	7.43364	6.94675	7.13266	7.17693	5.49827	7.60021
11716176_s_at	METAP2	coding	6.55003	7.03573	6.68369	6.55162	7.39806	6.47255	6.73895	7.288	7.04245	7.29015	7.18976	7.16422	6.90296	7.00785	6.7443	7.04641	7.01005	6.53284	7.01005	7.15172	7.28428	7.17389	6.94302	6.74365	7.19051
11716178_s_at	C5orf15	coding	9.88023	10.091	9.68616	9.83804	9.93633	9.9412	9.96926	9.73269	9.98696	10.1262	9.87154	10.309	9.9383	10.0341	9.89843	9.68725	9.7531	9.95966	9.83529	9.94687	9.8858	10.3159	9.58983	9.90799	9.84804
11716180_at	VPS25	coding	8.4017	8.54292	8.44739	8.60808	8.90325	8.87383	9.08409	8.50819	8.67483	8.69897	8.7241	8.84736	8.69518	8.56941	8.69465	8.68055	8.53912	8.81205	8.81717	8.97695	8.71243	8.81495	8.79544	8.60826	8.78676
11716181_x_at	MED15	coding	8.85117	8.79784	8.73295	8.27723	8.54775	8.83867	8.96886	8.47814	8.30816	8.59964	8.34371	8.70513	8.74012	9.22837	8.87619	8.75215	8.65323	8.70683	8.89537	8.70188	8.68409	8.75909	8.87472	9.18535	8.53763
11716182_s_at	ALCAM	coding	5.06464	5.54937	5.55157	5.38126	5.33921	5.01469	4.89785	5.40011	5.71572	5.51168	5.23804	5.50528	5.25152	5.33016	5.30928	5.41506	5.16306	5.32873	5.1174	5.31024	5.5646	6.05763	5.30916	5.32873	5.05479
11716187_a_at	ABCB6	coding	5.64838	5.45981	5.46425	6.17052	5.58996	5.23915	5.5193	5.28542	4.98966	5.29681	5.37258	5.0168	5.41324	5.73452	5.66594	4.83722	5.40112	5.20103	5.23903	5.41827	5.53796	5.37411	5.40868	5.54185	5.22773
11716188_s_at	SEC13	coding	9.329	9.58522	9.65295	9.76958	9.89049	10.0703	10.0014	9.82992	9.58277	9.82191	9.86024	10.0421	9.75595	9.51666	9.36806	9.63376	9.76151	9.7619	9.74962	9.82807	9.89562	9.91769	9.67189	9.75085	9.76151
11716190_a_at	INTS14	coding	7.46288	7.64688	7.56306	7.72543	7.82333	7.40482	7.53664	7.33936	7.60294	7.27257	7.53025	7.54008	7.80125	7.73565	7.90533	7.50014	7.33176	7.54838	7.53632	7.42997	7.65468	7.41032	7.22211	7.3045	7.32619
11716192_a_at	SETD2	coding	8.86584	9.04096	8.92174	7.06902	8.80258	9.27625	8.98009	8.77282	8.75265	9.04358	8.91111	9.01674	9.11048	9.08598	9.53079	9.01674	9.01722	9.11243	9.30546	9.06919	8.97964	8.96574	9.10676	9.00443	9.01674
11716195_a_at	ID1	coding	5.90875	6.00758	6.01968	7.13254	7.59645	6.19505	6.19623	7.05528	7.55522	8.53817	7.93906	8.95805	6.14743	6.15748	5.89156	6.11826	6.34307	6.56817	6.83041	6.97164	7.01105	6.89455	7.35274	6.23714	7.05354
11716197_a_at	ADIPOR2	coding	5.28093	5.66257	5.56922	5.65045	6.0619	6.11656	5.96247	6.24119	5.36068	5.98689	5.85848	5.9633	5.46378	5.5945	5.3966	5.75067	5.37126	5.71438	5.70132	5.77591	5.48874	5.51933	5.91025	5.5982	5.94536
11716198_a_at	UBE2Q2	coding	3.69649	3.92722	3.87779	3.99703	4.18009	3.60044	3.77299	3.86146	4.16408	3.89486	3.86322	4.00081	3.80234	3.9466	4.13084	3.96552	3.92223	4.10249	3.99029	3.82132	3.84869	3.89486	3.85066	3.91485	4.00574
11716201_x_at	PISD	coding	8.67624	8.86131	8.94965	7.54084	7.83195	8.94551	8.75613	8.19148	8.46645	8.02088	8.60194	8.40826	8.66115	8.54586	9.34677	8.4641	8.25802	8.67406	8.29277	8.4032	8.02907	7.65939	8.53259	8.98397	8.47765
11716202_a_at	PFKM	coding	6.37361	6.55825	6.07883	7.73237	6.47921	6.47052	6.24541	6.56155	6.38463	6.31673	6.33292	6.44554	6.53449	6.65939	6.77463	6.55071	6.64191	6.36821	6.3031	6.32493	6.22978	6.39946	6.13281	6.57383	6.07998
11716203_a_at	MGP	coding	3.5869	3.75055	3.78002	3.69651	3.52401	3.76592	3.50877	3.63148	3.8413	3.97286	3.9248	3.74549	3.75055	3.56764	3.83921	3.86671	3.60683	3.7873	3.70018	3.54643	3.69861	3.75055	3.67962	3.66765	4.00527
11716204_a_at	ASNA1	coding	6.90333	7.05004	6.89159	7.64464	7.6858	7.18211	7.28737	7.18036	6.94889	7.28452	7.29597	7.73655	7.11593	7.3181	7.44544	7.42404	7.49425	7.62011	7.51254	7.49434	7.15333	7.5176	7.2565	6.90492	7.41645
11716205_a_at	NDUFA8	coding	9.88788	10.0233	9.70883	10.3976	10.6259	10.2185	10.2077	9.97641	10.0956	9.94233	9.93056	10.1845	9.97916	9.80392	9.8921	9.81679	9.829	9.88244	10.2499	10.1766	10.4331	10.5519	9.88875	10.1892	9.92205
11716206_a_at	GLUD1	coding	9.33386	9.97989	10.1142	10.141	10.0408	9.39934	8.97801	9.82944	9.86681	9.91163	9.75134	10.0869	9.88972	9.83251	9.73348	9.65935	9.85531	9.81675	9.33506	9.53088	9.47044	9.62444	9.28242	8.90297	9.7722
11716207_s_at	GLUD2	coding	7.81824	8.34617	8.35111	8.87734	8.78726	7.79677	7.4716	8.72879	8.26717	8.53806	8.47922	8.83073	8.24844	8.09086	8.04915	8.2474	8.39389	8.35544	7.94317	8.16575	8.03129	8.15707	7.91118	6.99881	8.37824
11716209_a_at	VPS28	coding	10.5103	10.7264	10.5805	10.9403	10.9172	11.0383	11.0301	10.809	10.6358	10.7962	10.8691	10.8621	10.7296	10.5048	10.6316	10.6921	10.7609	10.7847	10.8088	10.9452	10.8778	10.7935	10.8289	11.0602	10.8168
11716210_at	CITED2	coding	9.30395	8.85028	9.12071	8.90645	9.17635	9.09887	9.44242	8.77746	8.77628	8.69056	8.446	8.65154	9.19561	9.03998	9.40975	8.96492	8.9827	8.65061	9.30682	9.07573	9.27634	9.02562	8.71586	9.30756	8.92753
11716211_a_at	HIBADH	coding	6.01805	6.42692	6.18598	6.30258	6.58435	6.07613	6.32152	6.4856	6.61261	6.61181	6.63942	6.58481	6.37916	6.03831	6.35004	6.46192	6.42183	6.29983	6.64034	6.49977	6.77839	6.55042	6.27171	6.01784	6.53635
11716213_a_at	PLXNB2	coding	9.46231	9.957	9.53072	10.6702	9.94951	9.40661	9.60188	9.45685	9.88422	9.5753	9.55736	9.96077	10.048	9.60773	8.85943	9.2586	9.3871	9.90199	9.8037	9.72194	10.0478	10.4988	9.54351	9.48881	9.70198
11716214_a_at	PRPF3	coding	8.48747	8.75266	8.50726	7.84374	7.98932	7.92356	7.82047	7.79099	8.41606	7.97362	7.90456	7.72813	8.54982	8.90098	8.79108	8.47317	8.48847	8.2633	8.05258	7.83027	8.25577	7.87891	7.9706	7.9163	7.99593
11716215_at	E2F4	coding	9.68293	9.65761	9.67874	9.50273	9.62984	9.49068	9.51754	9.5173	9.55759	9.63972	9.71216	9.71603	9.68481	9.68932	9.71785	9.62984	9.56802	9.83505	9.51565	9.63763	9.20182	9.69785	9.69065	9.57374	9.65315
11716217_a_at	PRKAB1	coding	6.33014	6.43182	6.24822	6.1712	6.98959	6.94157	7.26142	6.08419	6.39079	6.37706	5.97069	6.45095	6.70507	6.81188	6.77743	6.40035	6.30615	6.02192	6.45914	6.81627	6.39891	6.34937	6.7239	6.77809	6.31253
11716219_a_at	EIF2S1	coding	7.49182	7.57826	7.42077	7.91137	8.01665	7.50791	7.4999	7.33482	7.39005	7.48216	7.51093	7.79235	7.53626	7.36285	7.28107	7.48443	7.33032	7.29448	7.34588	7.7214	7.45709	7.90089	7.48038	7.55378	7.19526
11716222_a_at	RNASE1	coding	4.58319	4.56447	4.54526	5.62913	4.63552	4.59625	4.65141	4.58788	4.37388	4.58306	4.75378	4.57747	4.32257	4.48171	4.26719	4.64083	4.98897	4.58788	4.58788	4.75018	4.50417	4.58788	4.59864	4.82058	4.58136
11716223_a_at	SEC61G	coding	11.1011	11.3832	11.0326	11.4014	11.7688	11.3008	11.4544	11.6778	11.493	11.5078	11.4967	11.6189	11.3608	11.3363	11.2435	11.4614	11.3578	11.4282	11.6259	11.5835	11.7383	11.7081	11.5273	11.3055	11.3836
11716224_a_at	CKAP5	coding	6.73192	6.88916	6.51032	6.20311	6.85064	6.69517	6.94409	6.33158	6.60167	6.27185	6.14489	6.44508	7.01269	6.83253	6.7633	6.78186	6.45451	6.59503	6.74823	6.65898	6.75772	6.66303	6.41299	6.88946	6.42692
11716225_a_at	LIMA1	coding	3.69533	3.73511	3.99034	3.79362	4.03319	4.34173	4.09926	3.99034	3.86666	3.99034	4.01866	4.13548	3.99034	3.99034	3.96171	3.98007	3.86478	4.02443	4.1093	4.12345	4.10579	4.10703	3.9219	4.06549	3.99267
11716227_a_at	MPDU1	coding	8.05358	8.2045	8.15834	8.56453	8.56784	8.25052	8.13451	8.1164	8.00298	8.28461	8.03699	8.60719	8.06982	8.1484	7.91997	8.04231	7.98599	8.25141	8.15813	8.36096	8.20385	8.70302	8.16317	8.0213	8.10901
11716229_s_at	TMEM167B	coding	7.66868	8.13764	8.42957	7.27116	8.15307	8.59094	8.28333	8.90653	8.55986	9.11233	8.97645	9.14064	7.87832	8.2335	7.98131	8.35268	8.61608	8.69464	8.29008	8.41742	8.4137	8.40892	9.01778	8.23121	8.75439
11716232_at	CTNNBIP1	coding	6.97308	6.7761	7.12371	7.63314	7.58765	7.17724	7.37979	7.20824	6.87201	6.79997	7.24626	7.17022	7.10288	6.96503	6.75222	7.00287	6.76827	7.14971	7.37775	7.19628	7.52148	7.02267	7.02817	6.96026	7.17521
11716235_a_at	RAE1	coding	8.81726	8.47456	8.53419	7.85558	8.30903	9.18823	8.48853	8.34372	8.66512	8.19741	8.205	8.16787	8.81602	8.53233	8.54173	8.31206	8.26275	8.48558	8.32217	8.44758	8.49881	8.31483	8.6678	8.81399	8.2436
11716237_s_at	MGAT1	coding	9.58846	9.65507	9.62574	9.65586	9.59348	10.0535	10.1091	9.6392	9.35758	9.36573	9.4353	9.66397	9.66936	9.80337	9.64731	9.4606	9.4489	9.61696	9.70911	9.88046	9.69692	9.72764	9.70483	9.9624	9.44899
11716238_at	ARHGAP1	coding	9.38141	9.29235	9.27056	9.14853	9.20625	9.36993	9.69171	9.22983	9.25118	9.06796	9.12307	9.1818	9.54516	9.59644	9.4716	9.25087	9.27523	9.27881	9.20489	9.37689	9.29324	9.1799	9.27197	9.53754	9.27662
11716239_s_at	RAB6A	coding	9.68229	9.26487	9.26474	9.84537	9.68402	9.29272	9.3138	9.2594	9.27258	9.36691	9.50427	9.39187	9.50548	9.38496	9.30304	9.35799	9.10812	9.36066	9.43766	9.5117	9.21816	9.31337	9.32994	9.23329	9.25855
11716242_a_at	PES1	coding	5.47736	6.17798	6.14015	6.54467	6.40032	5.92767	6.17798	5.92485	6.00943	5.88164	6.14698	6.09843	6.04245	6.26825	6.7719	6.19385	6.31511	6.19544	6.60073	6.21098	6.59073	6.48953	6.17798	6.11666	6.0857
11716243_a_at	PPP1R16A	coding	5.86438	5.85858	5.89111	6.09092	5.84859	5.75413	6.0348	5.99584	5.75279	5.69555	5.99268	6.05792	6.04757	5.94895	6.07108	6.03261	5.92767	5.62774	5.81924	5.92485	6.31897	6.2575	5.86768	5.99753	5.70738
11716244_s_at	WASF2	coding	7.92833	8.35499	8.50285	8.87521	9.37589	9.04058	8.9401	9.25289	8.93744	9.45302	8.96916	8.82964	8.45626	8.31567	8.41192	8.96065	8.94954	8.87377	8.70281	9.21853	9.50371	9.41472	9.50787	8.41435	9.67364
11716247_s_at	TOP2B	coding	11.8573	12.1295	11.7666	11.2102	12.1012	11.6586	11.7818	11.7546	11.9224	11.8086	11.7161	11.7208	11.9501	11.89	11.9322	11.8361	11.8278	11.7218	12.0743	11.7138	12.1676	12.0004	11.804	11.945	11.8336
11716248_a_at	TMED9	coding	9.21042	9.33235	9.22071	9.80119	9.73835	9.83148	9.6599	9.76045	9.61543	9.7484	9.75723	9.86136	9.37915	9.2766	9.05972	9.58773	9.5246	9.63496	9.78664	9.76779	9.68723	9.81976	9.70794	9.37324	9.64617
11716250_a_at	RBFOX2	coding	6.58911	6.51332	6.52445	7.30853	6.4244	6.50386	6.84903	6.87203	6.65431	6.47972	6.7856	6.6673	6.58039	6.60792	6.4952	6.36773	6.6127	6.45939	6.56277	6.46462	6.61074	6.59606	6.65386	6.66289	6.67383
11716255_a_at	ECE1	coding	8.8199	8.7063	9.32657	8.74245	8.35839	9.42214	9.00497	8.85117	8.51166	8.87043	8.86211	8.84083	9.12164	8.91999	9.25319	8.98695	9.0256	8.83371	9.13164	9.30378	8.6478	8.79323	8.89064	9.5387	8.65369
11716257_s_at	RERE	coding	8.79061	9.31772	9.32858	7.20664	8.01304	8.33037	8.32422	7.97046	8.60524	8.84415	7.948	8.46853	9.50583	9.44372	9.88985	7.571	8.28266	8.65518	7.47672	8.6011	8.13805	8.67726	8.45883	8.48685	8.10357
11716258_at	RHEB	coding	6.44358	6.02589	6.0718	6.39695	6.05533	6.46648	6.22394	6.0487	5.95048	6.05655	5.97155	6.06622	5.96754	6.10567	5.78965	5.95894	6.00861	6.04616	5.67674	6.15434	6.05529	5.92739	6.05557	6.30968	6.05655
11716261_a_at	AP2B1	coding	7.8972	8.91796	8.758	9.03458	9.89091	9.4377	9.4304	9.45512	9.13756	9.32874	9.20791	9.4687	8.7722	8.76793	8.3477	9.34158	9.32995	9.20281	9.70183	9.74238	9.53801	9.31871	9.47098	9.41091	9.44413
11716263_s_at	LEPROTL1	coding	10.0245	10.0448	9.81491	7.75346	9.60282	9.89942	10.0536	9.70724	10.0943	9.61679	9.56528	9.52786	10.107	10.4244	10.3419	9.5489	9.71599	9.63203	9.59739	9.14282	9.79536	9.34367	8.89467	10.0441	9.64404
11716265_a_at	UBE2A	coding	9.11498	9.20671	9.33186	9.28925	9.18377	9.52121	9.31096	9.66826	9.5147	9.66123	9.62978	9.55173	9.23371	9.30884	9.13466	9.24054	9.18213	9.49428	9.18144	9.15643	9.31133	9.3981	9.63561	9.21735	9.5436
11716267_at	AK1	coding	6.8962	7.02418	6.7127	6.40835	6.31798	5.96381	6.11421	6.45318	7.20445	6.61142	6.77429	6.12504	7.06666	6.93573	7.44421	6.87792	7.07377	6.61669	6.46769	6.34659	6.73283	6.46155	6.62023	6.26921	6.32629
11716269_s_at	KRTCAP2	coding	10.0807	10.4636	9.98388	10.4783	10.8977	10.2227	10.3942	10.533	10.4002	10.2542	10.3985	10.376	10.3555	10.1155	10.1843	10.3521	10.3558	10.212	10.6057	10.4491	10.7132	10.5145	10.3915	10.2757	10.3418
11716270_a_at	SLIRP	coding	9.94939	10.2012	9.80432	10.3699	10.7476	10.597	10.7168	10.3689	10.3048	10.2616	10.3502	10.6683	10.3499	9.94192	9.96312	10.275	10.2402	10.3265	10.6392	10.5342	10.7393	10.8375	10.4137	10.573	10.3823
11716271_at	POLR2E	coding	6.33981	5.64851	5.97397	6.83304	6.55998	6.12599	6.48601	6.29438	6.5191	6.29962	6.71802	6.12151	6.34091	6.22084	6.17878	6.22882	6.54538	6.65843	6.261	6.34512	5.91918	6.5091	6.29688	5.82184	6.64598
11716274_a_at	ENSA	coding	10.0089	9.91996	9.59321	10.5206	10.4005	10.3669	10.2304	10.4145	9.89053	10.6667	10.3463	10.476	10.0312	10.1205	9.62522	10.1705	10.115	10.3062	10.24	10.2318	10.0244	10.5196	10.1973	9.88779	10.2733
11716275_a_at	CBX5	coding	3.90717	4.01294	3.76565	4.01015	4.05656	3.67541	4.04714	3.69684	3.93336	3.8982	3.8982	3.908	3.96652	3.75714	3.93137	4.02436	3.84168	3.93059	3.96113	3.69161	3.76521	3.86983	3.94816	3.8933	3.88514
11716281_a_at	COL18A1	coding	7.90966	6.04146	6.98101	5.67645	6.65019	6.94552	7.12609	6.8888	6.62319	7.70556	7.09196	6.72989	7.40333	7.57015	7.33398	6.83202	7.73902	6.56459	7.04636	6.86549	7.23605	6.97345	7.65803	8.19267	7.14199
11716282_s_at	FURIN	coding	8.08373	7.60683	7.93563	8.00326	7.39087	8.12004	7.99376	7.72826	7.34788	7.74641	7.80593	7.38148	7.64366	7.75841	7.82206	7.64074	7.69367	7.80401	7.74541	7.64184	7.57396	7.50787	7.8346	8.06767	7.73345
11716283_at	TENT4A	coding	8.85747	9.26097	8.95282	8.2455	8.70964	8.2919	8.11257	8.43943	9.17199	8.55044	8.33385	8.2272	9.02176	9.03557	8.82285	8.54088	8.84339	8.62199	8.68416	8.24123	8.99719	8.53905	8.20476	8.31889	8.31439
11716284_s_at	GLO1	coding	9.09779	9.31161	8.72161	9.41563	9.55435	8.70349	8.78227	9.453	9.18985	9.32251	9.40185	9.24106	9.15222	9.12204	9.01974	9.11185	8.98285	8.74516	9.44394	9.15841	9.19841	9.25753	8.91049	8.58396	9.17756
11716285_a_at	VAMP3	coding	7.14919	7.2836	7.87728	7.25742	7.17037	7.25677	6.98042	7.70407	7.74965	8.24855	7.80224	8.40116	7.17648	7.46372	7.43267	7.50433	7.81465	7.78272	7.01881	7.39683	7.27284	7.20218	7.53287	6.72885	7.64957
11716287_at	RABAC1	coding	9.57391	9.58482	9.5106	10.2783	10.2715	10.4274	10.3217	10.1369	9.74032	9.99562	10.0065	9.96557	9.86995	9.70573	9.80111	9.7897	9.95666	9.83839	9.91687	9.9645	9.84483	10.0435	9.86309	9.92498	9.96147
11716288_s_at	ESYT1	coding	11.0073	11.1236	10.5676	10.5949	11.4202	10.7921	11.1177	10.9335	10.8041	10.6763	10.5609	10.6777	10.786	11.0724	11.1008	11.0608	11.1787	11.0867	11.4509	10.9902	11.4794	11.1587	10.9053	11.2627	10.9079
11716289_a_at	BLOC1S1	coding	8.29855	7.7811	8.15336	8.38875	8.27321	8.46127	8.47013	8.5239	8.03751	8.5745	8.30672	8.87134	8.0625	8.39514	8.54546	8.61108	8.62708	8.71749	8.69026	8.90625	8.43555	8.51637	8.74411	8.5239	8.64027
11716290_a_at	MRPL22	coding	3.75048	4.06179	4.13163	3.92604	3.88946	3.81333	3.9967	3.71548	3.65868	3.90575	3.87718	3.90594	4.09027	3.84979	3.61284	3.99593	3.97916	3.88946	3.79827	4.07087	4.01267	3.70982	3.97701	3.91957	3.91957
11716291_s_at	HNRNPA0	coding	9.38822	9.69777	9.25125	9.15283	9.84022	9.46072	9.59896	9.54252	9.67539	9.55229	9.48071	9.22932	9.62386	9.50025	9.69539	9.58961	9.49356	9.29939	9.76675	9.57945	9.79468	9.55877	9.42243	9.50234	9.59818
11716292_a_at	G6PD	coding	7.32142	7.24468	7.68828	7.90768	7.33597	8.28045	8.33443	7.68828	7.29681	7.69719	7.34608	7.68977	7.40649	7.39505	7.51139	7.59114	7.60232	7.82818	7.68828	7.84787	7.59373	7.61954	7.97357	8.31285	7.81797
11716294_a_at	CARS	coding	8.81562	8.88091	8.99905	8.10964	8.69905	8.87616	8.88013	8.67881	8.89578	8.7214	8.70396	8.80885	8.83849	9.04489	9.02235	8.71852	8.7894	8.78486	8.88453	8.77437	8.70805	8.95448	8.59898	8.71208	8.85783
11716295_at	FLOT2	coding	9.86823	9.41603	9.8241	8.83865	9.0694	10.3283	10.2458	9.62734	9.25169	9.67652	9.79102	9.39299	9.74593	9.93635	10.1286	9.86278	9.93098	9.6276	9.84862	9.7879	9.4298	9.24491	10.1247	10.4944	9.60292
11716297_a_at	CLPTM1	coding	4.56876	4.59702	4.55792	4.52575	4.65459	4.6605	4.85684	4.53172	4.1549	4.58952	4.54938	4.61906	4.6559	5.01447	4.83554	4.76953	4.554	4.80139	4.72399	4.80208	4.76084	4.65084	4.88906	4.89006	4.58645
11716299_a_at	ITGAV	coding	3.56341	3.55081	3.53809	3.71281	3.40774	3.5424	3.69764	3.71788	3.45314	3.71941	3.76194	3.57284	3.67106	3.60417	3.55857	3.66837	3.82879	3.39992	3.37888	3.6042	3.59562	3.49916	3.60375	3.57898	3.62962
11716302_s_at	ACSL1	coding	13.4141	12.8627	13.2276	10.5474	11.5409	13.0285	12.748	12.3763	12.9237	12.9412	12.7279	12.5669	13.0981	13.1315	12.9512	13.1142	13.0133	12.7862	12.5914	12.7786	11.8033	12.2031	12.8064	13.0082	12.6201
11716303_s_at	SRSF6	coding	9.98809	10.4858	10.0996	10.7397	10.5234	9.9992	10.192	10.5188	10.5467	10.3389	10.5451	10.2368	10.2285	10.4545	10.1936	10.4133	10.5063	10.3431	10.6645	10.3588	10.9242	10.7019	10.4603	10.3245	10.3229
11716304_a_at	ABHD14B	coding	7.02386	6.99139	6.74114	7.55656	8.08655	7.57359	7.95918	7.54612	7.06883	7.32556	7.67958	7.26355	6.88876	7.19984	7.56224	7.62163	7.4279	6.81972	8.23505	7.5184	7.84558	7.65345	7.54268	7.74339	7.53712
11716305_at	ATXN10	coding	7.30003	7.49835	7.28257	7.54968	8.0129	7.29597	7.59354	7.55573	7.51671	7.4994	7.46832	7.5946	7.53446	7.20232	7.32878	7.3794	7.4166	7.43254	7.66658	7.77725	7.69579	7.67654	7.25717	7.51966	7.39601
11716307_at	UQCR11	coding	7.3196	7.53389	7.41007	7.66117	7.68175	7.49366	7.5706	7.59332	7.42571	7.21111	7.4338	7.37317	7.52168	7.42571	7.74523	7.31731	7.45091	7.30789	7.39802	7.43367	7.38761	7.45615	7.36898	7.42	7.31809
11716308_s_at	CYBRD1	coding	9.64566	8.92005	9.16448	8.78761	8.97302	9.78413	9.87546	8.32163	8.6917	8.60688	9.47048	8.7021	9.65384	9.54816	9.36776	8.79692	8.35339	9.26464	8.73121	9.23294	9.41337	8.68835	8.77975	9.4905	9.21704
11716311_x_at	LSM3	coding	9.67373	9.93932	9.59042	10.155	10.559	10.2746	10.4276	10.3363	10.028	10.2164	10.3457	10.4443	9.81244	9.67535	9.98531	10.1756	10.0408	10.0275	10.4921	10.4945	10.4258	10.4221	10.434	10.2207	10.3979
11716312_at	MRPS21	coding	7.76522	8.11823	7.89929	8.1689	8.56317	7.63941	7.94914	8.32111	8.41235	8.22819	8.25246	7.93334	8.0988	7.98439	7.72577	8.31295	8.2807	7.79582	8.53404	8.30275	8.72052	8.30533	8.12413	7.86236	8.28031
11716315_at	MRPL15	coding	8.11063	8.46864	7.94162	9.12705	9.2123	8.57854	8.77332	8.51244	8.41053	8.39811	8.49073	8.76628	8.34464	8.39171	8.2019	8.38398	8.37117	8.58111	8.87776	8.77591	8.93352	9.1896	8.52321	8.51923	8.54471
11716316_x_at	CYTH2	coding	6.28701	6.72562	6.80791	6.32385	6.3919	6.45264	6.52648	6.57303	6.60783	6.44421	6.49284	6.65985	6.53402	6.81574	6.84089	6.56513	6.57164	6.55583	6.34437	6.41041	6.59594	6.41012	6.69341	6.80403	6.46808
11716318_x_at	MAP2K2	coding	8.47471	8.59054	8.68904	8.68692	8.55243	8.88821	8.72075	8.64909	8.37984	8.55003	8.53003	8.52954	8.58282	8.69681	8.89301	8.50721	8.58093	8.59783	8.63704	8.73606	8.61099	8.56839	8.67752	8.91118	8.49847
11716319_at	IGBP1	coding	10.7694	10.8999	10.7807	11.2686	11.4419	10.9042	11.0718	11.196	11.0006	11.0104	11.1191	11.1442	10.8647	10.8781	10.9321	10.9618	10.8085	10.8969	11.175	11.0612	11.1748	11.158	11.0037	10.9328	11.0481
11716321_a_at	NAXD	coding	9.1503	9.17238	8.89337	9.63193	9.20708	8.86196	9.08624	8.76505	9.14844	8.89186	8.88334	8.88379	9.16266	9.40736	9.16438	9.13313	8.9739	8.98171	9.51987	9.08624	9.53101	9.31999	9.10004	9.16375	8.95936
11716322_s_at	CAVIN3	coding	4.41594	4.14246	4.39348	5.0243	4.87152	4.73712	4.66965	4.27714	4.05788	4.70621	4.46917	4.572	4.34743	4.65179	4.12845	4.3522	4.30762	4.30424	4.58074	4.64243	4.50834	4.46106	4.48734	4.20218	4.58038
11716323_at	ICMT	coding	7.06299	7.29632	7.08135	7.02666	7.88296	7.35115	7.56449	7.21109	7.31074	7.09608	7.36119	7.44113	7.65398	7.12719	6.82047	7.39895	7.55039	7.05036	7.50135	7.47423	7.51981	7.66661	7.36855	7.55386	7.41252
11716325_a_at	CLK1	coding	8.96705	8.52362	9.14138	8.63518	7.92869	8.53885	7.93268	9.12971	9.04049	9.1144	8.94155	8.81111	8.82248	8.43625	8.41936	8.19552	8.19033	8.09336	7.20986	7.54452	7.6925	7.34335	7.44527	6.9591	8.36909
11716326_a_at	GJA1	coding	4.36896	4.73897	4.59045	4.99359	4.72624	4.38262	4.86895	4.76271	4.42841	4.65464	4.63431	4.58018	4.48374	4.58242	4.60099	4.42832	4.61632	4.53039	4.52498	4.67952	4.70914	4.5202	4.52459	4.49447	4.4233
11716330_a_at	DNAJB6	coding	6.10955	5.9972	6.67172	7.36589	6.35732	6.53949	6.15289	6.98406	6.58177	6.94404	6.67653	6.55168	6.48614	6.43588	6.72769	6.37329	6.59584	6.74329	5.92338	5.98517	6.14532	5.86998	6.10481	5.21812	6.2356
11716334_a_at	RBX1	coding	11.0831	11.0294	10.8688	11.9317	11.4208	11.1057	11.4331	11.1438	10.8078	11.0982	11.3502	11.0202	11.0483	11.0725	10.6438	11.2452	10.8734	11.2024	11.0495	11.1438	11.1829	11.45	11.2814	11.2741	11.0588
11716336_a_at	PRCC	coding	7.78506	7.73122	7.52303	7.61694	7.56845	7.92339	7.97255	7.4959	7.48108	7.36433	7.64078	7.56234	7.67307	7.99914	8.1324	7.75652	7.79067	7.95671	7.85658	7.82684	7.91889	7.74676	7.92563	8.07372	7.72547
11716337_s_at	INSIG1	coding	10.7006	10.2099	10.4542	10.8495	10.8227	10.5883	10.7209	10.4616	10.3796	10.7548	10.7312	10.688	10.7144	10.6859	10.3351	10.4918	10.4343	10.4797	10.9847	10.3856	10.5972	10.3723	10.2981	10.6098	10.2053
11716340_a_at	NDUFS4	coding	9.44113	9.67025	9.32466	10.5526	10.3395	9.67532	10.0965	9.87405	9.84019	10.0546	10.1456	10.0775	9.68953	9.58537	9.64495	9.72336	9.69121	9.80503	9.98965	9.88552	10.0919	10.2802	9.80484	9.58824	9.90853
11716341_s_at	EFNA1	coding	5.39632	5.40145	5.56588	5.09089	5.09574	5.47503	5.54392	5.34708	5.2892	5.26279	5.34708	5.35036	5.54232	5.22771	5.66797	5.27172	5.20103	5.27712	5.26791	5.39591	5.4898	5.24718	5.41131	5.51857	5.39035
11716342_s_at	NOMO1	coding	10.4447	10.3183	10.5571	11.0984	10.6384	10.4478	10.6418	10.5315	9.87663	10.2975	10.418	10.4992	10.7684	10.6243	10.5246	10.4667	10.4358	10.5318	10.6462	10.418	10.5494	10.7562	10.6489	11.0316	10.2321
11716343_a_at	JUP	coding	8.20524	7.33614	7.14726	7.76998	7.15468	6.80936	6.98604	7.16837	7.21413	7.05274	7.22552	6.96146	7.11452	7.02221	6.84644	7.11881	7.10252	7.36172	7.33442	7.12822	7.12314	7.3509	6.99914	7.12667	8.14788
11716344_a_at	ZCCHC3	coding	8.05499	8.02471	7.8335	7.5575	7.99919	8.15063	8.14962	8.06281	8.15724	7.67513	7.79583	7.83396	8.07464	7.93104	8.10378	7.71016	7.69815	7.75852	7.99217	7.75177	8.26388	7.84987	7.45447	8.29296	7.75722
11716345_a_at	BACE2	coding	5.72425	5.75514	5.5996	6.30847	5.93521	5.67293	5.50277	5.74744	5.5687	5.5058	5.88686	5.45862	5.6399	5.67736	5.83487	5.96329	5.72275	6.34725	5.94722	5.55832	5.62825	5.66469	5.69537	5.81815	6.58735
11716346_at	EFCAB14	coding	6.69927	6.98771	7.20556	7.25701	7.42707	7.24256	7.14107	7.17367	6.91516	7.03534	7.07868	7.29555	7.14914	7.3392	7.21501	6.98231	7.62706	7.27103	7.46712	7.2388	7.52778	7.38328	7.45257	7.33976	7.39577
11716349_a_at	TMEM214	coding	6.3316	6.2445	6.09448	6.8009	6.10782	5.8565	5.95458	6.38422	6.39346	6.09427	6.21785	6.1159	6.3884	6.2445	6.4755	6.25257	6.36188	6.39954	6.35576	6.2438	6.22958	6.34357	6.09239	6.07108	6.14671
11716350_a_at	HSPE1	coding	6.33014	6.78679	5.9637	6.24642	7.28644	6.85068	6.70019	6.72539	6.86693	6.75598	6.6603	6.73899	6.63944	6.11125	6.55495	6.53195	6.83652	6.11127	6.64827	6.6161	6.78861	6.92713	6.64827	6.48583	6.45584
11716352_a_at	TOMM34	coding	7.69759	7.81661	7.58605	7.80732	7.58575	7.28752	7.25039	7.65982	7.54321	7.35944	7.57473	7.68548	7.46217	7.74063	7.66563	7.49581	7.55511	7.37532	7.52795	7.50529	7.51374	7.51848	7.3821	7.56861	7.27749
11716353_x_at	STARD3	coding	7.95331	8.29799	8.42987	8.42875	8.05199	8.41943	8.62627	8.24297	8.23782	8.10553	8.17794	8.33921	8.0871	8.27526	8.37312	8.15688	8.32811	8.29799	8.2916	8.26085	8.45374	8.15067	8.40464	8.78939	8.24929
11716354_a_at	NDUFA11	coding	11.0046	11.2614	10.7124	11.6774	11.8905	11.6316	11.7547	11.4498	11.2254	11.4704	11.6088	11.6728	11.2904	11.0832	11.0264	11.3198	11.3367	11.3861	11.5118	11.5858	11.6301	11.787	11.5871	11.5411	11.4982
11716356_at	TMEM167A	coding	10.8028	10.7158	10.9139	10.7624	10.4862	10.7228	10.8064	10.5369	10.6555	10.5967	10.7039	10.804	10.9638	10.8014	10.6621	10.6303	10.66	10.7817	10.453	10.7927	10.417	10.5628	10.5646	10.5103	10.6658
11716357_a_at	AHSG	coding	6.05803	5.73016	6.04322	6.24507	5.29063	5.59593	5.77468	5.65975	5.82768	5.53565	5.75703	5.69538	5.76645	5.86834	5.61184	5.75703	5.75968	6.00084	5.70306	5.60249	5.74109	5.82464	5.8494	5.63633	5.72337
11716358_s_at	PRC1	coding	4.87447	5.24208	4.90546	4.99224	5.34445	5.14503	5.32751	5.53134	5.49061	5.32546	5.09803	5.54815	5.18552	5.34445	5.34445	5.199	5.41638	5.58922	5.41517	5.40195	5.33616	5.54807	5.82766	5.21847	4.94871
11716359_a_at	CIAO2A	coding	9.5112	9.54218	9.07171	9.71607	9.94979	9.73886	9.79358	9.54218	9.60518	9.78072	9.88768	9.87305	9.56041	9.32539	9.2994	9.73594	9.54887	9.58607	9.72199	9.87838	9.90028	10.1519	9.80687	9.60632	9.7906
11716360_a_at	CNIH1	coding	10.1874	10.2546	10.02	10.5866	10.8091	10.1579	10.4335	10.5877	10.3297	10.578	10.6913	10.3282	10.297	9.98848	10.237	10.1249	10.0586	9.94783	10.455	10.4535	10.4964	10.5584	10.3531	10.3235	10.3073
11716361_a_at	FAF1	coding	7.31591	7.75259	7.33193	7.73146	8.2599	7.55535	7.68464	7.61939	7.59591	7.6167	7.7141	7.81101	7.7354	7.60862	7.63598	7.7329	7.45973	7.72618	7.95607	7.68849	7.68464	7.81369	7.69723	7.43519	7.48557
11716364_s_at	ASNS	coding	7.72335	7.66819	6.92212	7.47859	8.26479	7.1837	7.34996	7.93418	7.75912	7.77702	7.35134	7.77923	7.8115	7.58498	7.86682	7.35952	7.75459	7.34271	7.66501	7.55814	7.44431	7.50028	7.62427	7.472	7.10202
11716366_s_at	CELA3A	coding	4.30628	3.90639	3.92402	4.21342	3.80413	3.8356	4.1212	3.91577	3.78794	4.07799	3.99334	3.95665	3.85725	3.88002	3.73771	3.73977	3.84283	3.98528	3.92402	3.81628	3.96503	3.81872	4.06719	4.02729	4.16872
11716367_s_at	PRR13	coding	12.86	12.817	12.9174	12.3603	12.755	12.9817	12.8567	12.8802	12.9109	12.999	13.0424	12.9813	12.9279	12.8213	12.9964	12.8751	12.8868	12.7571	12.7542	12.8959	12.6735	12.625	12.929	12.8318	12.8306
11716369_x_at	SUMO2	coding	12.5283	12.5242	12.4711	12.5858	12.7145	12.5247	12.5404	12.5642	12.5578	12.6815	12.5904	12.5974	12.5801	12.6527	12.6189	12.5759	12.5822	12.668	12.6818	12.6207	12.7054	12.7378	12.6255	12.6071	12.5144
11716370_x_at	FAM89B	coding	8.748	8.8286	8.95614	8.94572	8.9908	9.41044	9.33319	9.0846	8.56093	8.80069	9.01652	8.79709	8.95446	9.06414	9.10043	9.01479	9.23126	8.68905	8.98805	9.09132	8.89804	8.98233	9.26151	9.33471	9.05051
11716371_a_at	VPS26B	coding	7.71021	7.74671	7.70635	7.96618	8.05319	8.1882	8.0892	8.02887	7.63789	7.89272	7.92981	7.93327	7.83197	7.48366	7.91044	7.61234	7.66518	7.7118	7.85971	8.13939	7.80796	7.77844	7.95446	7.87431	7.76472
11716373_a_at	PTK2	coding	4.9635	5.30566	5.05967	6.32357	4.8621	4.80809	4.81679	5.18096	4.97551	4.89066	5.07533	4.7466	5.22144	5.0573	4.9937	4.88176	5.1166	5.06696	4.39973	4.79963	4.92902	5.07203	4.95505	4.62032	4.99084
11716375_s_at	PRKCZ	coding	7.86676	8.00708	8.16775	6.71441	7.48461	8.18369	8.07063	7.9123	8.11485	7.91166	8.03104	7.57914	7.95046	8.39871	8.53859	7.88164	7.95665	7.86212	8.01466	7.99371	7.9935	7.5674	8.00825	8.20933	7.91899
11716376_at	SERPINA5	coding	4.41135	4.46753	4.43514	4.61421	4.50695	4.2731	4.46964	4.48331	4.51648	4.33862	4.41439	4.57368	4.57731	4.16917	4.29404	4.58343	4.50783	4.5609	4.69517	4.48146	4.38403	4.40288	4.20083	4.61714	4.46214
11716377_s_at	GRN	coding	11.1927	10.6815	10.6818	11.6018	10.6257	11.0561	11.1863	10.3795	10.6071	10.6578	10.6841	11.0707	11.1495	11.1533	11.0004	10.5107	10.7866	11.0515	10.6464	11.0657	10.5821	11.0124	11.106	11.0801	10.6118
11716378_a_at	TOMM20	coding	4.42982	4.27003	4.74322	4.83936	4.57365	4.32127	4.08821	4.84891	4.71043	5.10574	5.20723	4.92028	4.54721	4.53033	3.98481	4.53033	4.65848	4.50323	4.47003	4.19529	4.46881	4.37856	4.34043	4.05324	4.78415
11716380_a_at	MPC2	coding	8.19674	8.39622	8.2108	8.54607	8.94798	8.96629	8.68182	8.99611	8.52549	8.92912	8.7931	8.87991	8.40691	8.16018	8.65018	8.63413	8.62269	8.64925	8.7453	8.70387	8.56066	8.64043	8.83669	8.34893	8.71883
11716382_a_at	CCT3	coding	9.7175	10.2822	9.58678	10.3418	10.644	9.89859	10.0265	10.0141	10.0457	9.78179	10.2565	10.0552	9.98123	10.0045	10.0122	9.89089	10.145	9.77616	10.3634	10.1048	10.2777	10.3685	9.87119	10.0932	10.0071
11716384_at	CCL2	coding	3.87003	3.53269	3.40596	4.85527	4.03458	3.64812	3.72455	3.72703	3.51389	3.54349	3.70783	4.15875	3.75828	3.39288	3.67596	3.52533	3.63406	4.47611	3.58366	4.20637	3.41002	4.29685	4.15106	4.03999	3.45562
11716386_a_at	RAB11FIP5	coding	6.6406	6.16689	6.32491	6.41103	6.88393	6.53441	6.65671	6.59401	6.43388	6.55527	6.26679	6.52065	6.52916	6.45513	6.6297	6.75918	6.67458	5.69532	6.98946	6.77957	6.46201	6.32928	6.14782	6.82953	6.40962
11716387_s_at	BAZ1B	coding	7.52913	7.87189	7.75463	7.81204	8.18974	7.38712	7.53554	7.54144	7.97484	7.80294	7.77704	7.76434	7.79834	7.96243	8.00343	7.96676	8.14562	7.90326	7.86372	7.92697	8.08581	8.13412	7.71981	7.38625	7.8282
11716390_a_at	BACE1	coding	5.61496	5.77452	5.41121	6.12543	5.28828	5.29947	5.82608	5.50626	5.50152	5.44636	5.87093	5.56668	6.64293	5.16768	5.19682	5.72183	5.29839	5.22858	5.44047	5.77159	5.33637	5.57895	5.34407	5.89737	5.85788
11716392_s_at	ADH5	coding	7.99981	8.21644	7.99288	7.36523	8.60238	8.21833	8.39386	8.3771	8.15915	8.26438	8.22202	8.244	8.09086	8.24724	8.29867	8.25126	8.33644	7.88445	8.5389	8.42703	8.37783	8.27094	8.21558	8.13054	8.31356
11716395_a_at	ADGRG1	coding	10.8937	10.6007	10.491	8.63375	11.6748	10.6576	10.2965	10.2263	10.3079	10.74	9.78964	10.9204	10.5668	10.5862	10.5817	11.0966	10.4619	10.0564	10.808	11.2282	10.1527	9.24782	9.93572	10.4928	10.5531
11716396_a_at	WBP1L	coding	5.77059	5.74704	5.62373	5.89851	5.77059	5.8565	6.01812	5.61544	5.49522	5.85245	5.61302	5.7758	5.75484	5.614	5.99646	5.70107	5.63244	5.88372	5.81671	5.98942	6.03117	5.77059	5.97156	5.60851	5.84399
11716397_a_at	AKR7A2	coding	8.36553	8.72377	8.07183	9.49963	9.36047	8.825	8.90178	9.14582	8.72296	8.59191	8.98218	8.8807	8.64151	8.41181	8.7304	8.67969	8.65657	8.58321	8.85483	8.95054	8.96444	8.86314	8.69648	8.69318	8.84666
11716398_a_at	MRPL1	coding	7.88446	8.23244	7.68025	8.33742	9.14122	8.08825	8.33676	8.561	8.42956	8.39636	8.22711	8.5107	7.96587	7.79091	8.23033	8.35729	8.37009	8.02569	8.74336	8.5791	8.98721	8.862	8.33742	8.2009	8.24428
11716399_at	TP53INP2	coding	7.64871	7.99609	8.09017	7.0004	6.78811	7.51425	7.54392	8.13696	8.04593	7.81155	8.1861	7.21557	7.66918	8.55911	7.68593	7.63184	7.66428	7.9234	7.26947	7.53396	8.16065	7.20589	8.39697	7.88336	8.12601
11716401_a_at	SELENBP1	coding	7.35062	5.99787	7.31481	6.49827	5.90051	7.07108	6.42718	5.62435	5.20578	6.77045	6.02571	5.97265	6.99462	6.43588	5.01736	6.03306	5.87507	6.80337	5.62423	5.52097	6.19247	6.17276	6.80496	6.02387	5.9684
11716402_at	EIF4EBP2	coding	6.89534	6.86637	7.0732	6.69979	7.00027	7.39456	7.29835	7.36676	7.12297	7.44033	7.34039	7.54659	6.74701	6.91713	7.56215	6.9177	7.0929	7.11494	6.95575	7.28349	6.80177	7.12297	7.38813	7.10564	7.22401
11716405_a_at	HTRA1	coding	5.98312	5.10903	6.00435	6.68404	5.69396	5.49723	5.65479	5.26233	5.22247	5.02992	5.44277	4.90933	5.74129	5.33635	5.01877	5.18191	5.32386	5.24912	5.0039	5.12612	5.12318	4.92367	5.11269	5.19398	5.32386
11716406_x_at	LGALS9	coding	7.51008	7.41996	7.59873	7.70685	7.23778	7.52282	7.51354	7.56936	7.3446	7.76834	7.42642	7.81198	7.53129	7.71631	7.51062	7.17207	7.53899	7.93123	7.47351	7.57554	7.47769	7.56613	7.20359	7.51062	7.43307
11716407_a_at	MET	coding	4.99795	5.04186	5.07556	5.1775	4.85818	4.92903	4.98513	5.08212	4.87374	5.07293	5.15497	5.07293	5.09837	5.1066	5.03252	5.02487	5.07293	5.32728	5.16728	4.93931	5.25884	4.9391	5.20381	5.11931	5.24846
11716409_at	PKDCC	coding	4.63773	4.46416	4.13562	4.24267	4.26125	4.35867	4.32286	4.46152	4.396	4.33133	4.33133	4.28464	4.31899	4.15257	4.32648	4.34154	4.35496	4.12571	4.45556	3.96336	4.59817	4.39895	4.38213	4.12742	4.44894
11716411_x_at	RPS4Y1	coding	5.80559	5.42073	6.36041	6.03634	12.8258	12.1286	5.98637	12.6879	5.83148	12.7145	12.9047	12.5391	5.78158	12.3901	12.3084	5.43313	5.45655	12.3101	12.6497	12.4778	12.685	12.6799	12.4061	12.0593	12.6172
11716412_s_at	ALDH18A1	coding	7.99912	8.28343	7.66322	7.93837	8.55683	7.86764	7.98382	8.268	8.1992	8.03512	7.93789	7.9797	7.80995	8.08655	8.40043	8.04946	8.31122	7.74967	8.45138	8.05058	8.14044	8.24984	8.11211	8.2273	7.97736
11716413_x_at	MT1E	coding	7.317	6.89983	7.09803	7.35244	7.38556	7.36427	7.31754	7.44879	7.36119	7.3271	7.36872	7.87189	7.1215	7.317	6.86613	7.2985	7.56936	7.37522	7.58609	7.02475	7.23436	7.5391	7.29702	7.49169	7.31291
11716414_a_at	NDUFB8	coding	9.63783	9.89354	9.54926	10.3608	10.4572	9.90925	10.1329	10.3044	9.89426	10.2002	10.254	10.2298	9.78315	9.85279	9.64703	9.9341	9.70401	9.90099	10.2941	10.2115	10.31	10.4247	10.0065	9.83002	10.1007
11716416_at	C1QA	coding	6.76301	6.5929	6.60214	6.61832	6.46361	6.32396	6.3522	6.377	6.25737	6.30899	6.26259	7.39895	6.35086	6.11155	5.96638	6.60183	6.46132	7.07981	6.64822	6.32069	6.36216	6.50827	6.43767	6.57883	6.47648
11716417_a_at	UNG	coding	7.02389	7.51871	6.96988	6.05472	7.93593	7.24685	7.02124	6.96694	7.12812	7.10462	7.08241	7.23071	6.98425	7.31579	7.74246	7.31694	7.40179	6.80884	7.37804	7.13525	7.55458	7.50469	6.98566	7.09439	7.33069
11716418_a_at	SPTBN1	coding	4.50013	4.47778	4.26037	4.30897	4.9625	4.24176	4.24611	4.64179	4.32771	4.81523	4.61689	4.51035	4.70956	4.48532	4.61583	4.60414	4.64958	4.3874	4.38883	4.79914	4.38733	4.72162	4.47011	4.37621	4.71708
11716427_a_at	POMC	coding	6.19454	5.88693	6.03392	6.96503	6.95124	7.28804	6.97999	6.59641	6.15028	7.33276	6.62898	7.03332	6.01982	6.57177	6.34937	6.30011	6.15	7.16975	6.76068	7.64655	7.091	7.75274	6.9385	6.72686	6.76606
11716428_a_at	PMF1	coding	8.06984	7.94689	8.09768	8.41505	8.04287	7.95558	8.26907	8.32352	7.93681	8.28245	8.33823	8.23153	8.19483	8.28132	7.9706	7.93612	7.89568	7.97333	7.97256	7.85044	8.12055	7.95218	8.07557	8.0133	8.15336
11716429_a_at	USP39	coding	8.72374	8.57691	8.79955	8.96705	8.81253	8.875	8.73751	8.86374	8.80775	8.58267	8.78935	8.71072	8.68745	8.72806	8.75878	8.4977	8.75144	8.57132	8.69489	8.69413	8.96827	8.50933	8.73631	8.61275	8.67157
11716430_a_at	SLC39A13	coding	6.92387	7.04504	6.91717	6.37786	7.33768	6.96759	7.11363	6.82962	6.96053	6.60856	6.80277	6.63112	7.03104	7.03656	7.27378	6.92614	6.91111	6.72376	7.40993	6.82756	7.14189	6.96053	7.00601	7.29289	6.92399
11716432_a_at	MNAT1	coding	5.78893	6.08106	5.61581	6.25112	6.29967	6.14757	6.13511	6.25109	6.29897	6.08799	6.04079	5.98708	5.99162	6.03939	6.21353	5.82883	5.79122	5.95011	6.34958	6.05186	6.24772	5.99753	5.88236	5.90747	5.99295
11716433_s_at	SCD5	coding	5.42637	6.17545	6.04764	5.09439	6.1315	6.37606	5.70265	6.1916	5.17426	6.09633	5.3151	6.46343	5.66949	6.14533	5.63423	5.78268	5.04567	5.06483	7.10418	6.19835	6.35928	5.87066	5.78644	6.44983	5.69847
11716435_a_at	RAPGEF1	coding	9.03945	9.56364	8.92335	9.28422	9.76101	9.56364	9.56364	9.68551	9.55183	9.62185	9.72254	9.43417	9.38124	9.29288	9.68278	9.55275	9.6393	9.5745	9.9815	9.61903	10.0805	9.56364	9.37727	9.3529	9.63877
11716436_s_at	RAD21	coding	9.33943	9.74163	9.8145	8.73025	9.70421	9.40714	9.26616	9.62648	9.60472	10.0171	9.69339	9.37464	9.61437	9.60259	9.98467	9.58114	9.70321	9.50522	9.38244	9.75697	9.66766	9.3646	9.64599	8.85913	9.88962
11716439_s_at	TAF7	coding	10.3736	10.6649	10.7222	9.24223	10.2677	10.3665	10.226	10.6494	10.6237	10.5828	10.7841	10.5153	10.3428	10.5739	10.732	10.4279	10.5006	10.5184	10.5563	10.481	10.4557	10.1999	10.5885	10.2902	10.6075
11716440_s_at	USO1	coding	9.14594	9.37585	9.29409	8.83143	9.15514	8.96966	9.07734	8.96363	9.46373	8.85671	8.8025	8.87659	9.23305	9.2296	9.30712	8.93862	9.08123	8.9922	9.10491	8.98588	9.13446	9.10325	8.83394	9.04762	8.83318
11716442_a_at	POLR2L	coding	10.43	10.5201	10.355	10.975	11.0078	10.5419	10.7107	10.8354	10.455	10.414	10.2729	10.6441	10.5844	10.0129	10.1587	10.2259	10.4782	10.6321	10.7385	10.5417	10.6207	10.6902	10.4182	10.5833	10.6159
11716443_at	RNF181	coding	9.70893	9.72416	9.72519	10.2426	10.3615	10.3745	10.3524	10.186	10.147	10.1268	10.0782	10.3949	9.97561	9.62115	9.91066	9.899	9.98722	10.1124	10.2514	10.3159	10.2739	10.3887	10.2377	10.2791	10.1621
11716444_a_at	KEAP1	coding	8.04096	8.01924	7.85715	8.2683	8.21198	8.42235	8.38918	7.72972	7.96807	7.64805	7.68907	7.8995	8.18058	8.06654	8.02117	7.86043	7.77552	7.70414	8.04389	8.08493	8.16329	8.014	7.76942	8.29677	7.68424
11716445_s_at	COMMD4	coding	8.09349	8.18415	7.91107	8.57463	8.58244	8.28417	8.44449	8.36622	8.33574	8.39542	8.36328	8.59971	8.81157	8.2587	8.03449	8.29553	8.37404	8.49159	8.55967	8.45536	8.3224	8.56731	8.49986	8.03721	8.41227
11716446_at	PRAF2	coding	5.21327	5.44158	5.30209	5.492	5.59344	5.69491	5.97075	5.69031	5.35287	5.42206	5.59406	5.36156	5.39827	5.7392	5.94173	5.46444	5.49308	5.54388	5.94935	5.85957	5.87683	5.5509	5.75134	5.91437	5.59943
11716447_s_at	COMT	coding	6.23717	6.1639	6.21271	6.4887	5.87158	6.03993	6.33119	5.90679	5.64748	5.85279	6.18507	6.08903	6.0342	5.61082	5.67015	6.09591	5.78715	6.19121	6.09591	5.91395	6.08745	6.0748	6.1672	5.94609	5.94792
11716448_a_at	NUDT9	coding	8.19896	8.60556	8.24822	8.51938	8.79098	8.15974	8.33938	8.58274	8.58397	8.46222	8.50361	8.54168	8.33692	8.1191	8.33868	8.30413	8.44623	8.3548	8.51239	8.45111	8.64982	8.69947	8.29855	8.42554	8.55497
11716449_a_at	DDX56	coding	8.7778	9.2062	8.73605	9.01818	8.70731	8.33462	8.66364	8.46354	8.97018	8.41397	8.59307	8.58667	8.99584	9.00639	8.89886	8.71621	8.83811	8.71621	8.57673	8.57177	8.88248	8.68674	8.59729	8.61966	8.44299
11716450_s_at	RFTN1	coding	10.0271	10.2258	9.58944	9.68231	10.4641	9.80027	9.92115	9.96905	10.0311	10.1308	9.77915	10.1791	9.94295	9.84629	9.85246	10.189	9.9328	9.82723	10.3474	10.3093	10.0419	10.2366	9.76033	9.88183	9.86402
11716452_a_at	MYO1C	coding	5.02833	5.01062	4.80119	6.21283	5.02853	4.81698	5.48934	4.73952	4.53464	4.73817	4.78784	5.07326	4.85452	5.11598	4.70652	4.98079	4.95251	4.72829	4.95605	4.71026	4.84242	4.89534	4.89477	5.0893	4.95251
11716455_at	RHOBTB3	coding	4.65903	5.08953	4.18479	3.77376	4.94324	4.13124	4.01969	4.25267	4.65577	4.51658	4.40436	4.36184	4.48897	4.1941	4.40289	4.97893	4.40637	4.73471	4.0235	4.13337	4.47341	3.89512	4.31538	4.35246	4.83633
11716458_a_at	MRPS35	coding	7.62883	7.99733	7.61997	8.0656	8.82959	7.57766	7.71361	8.28049	8.30851	8.15642	8.31905	8.43018	7.86916	7.79944	7.64784	8.01311	7.92917	8.00279	8.20189	8.04607	8.21234	8.38968	7.80179	7.3478	8.16873
11716459_at	TUBA4A	coding	12.1835	12.2545	12.1363	12.6934	12.0254	12.5049	12.3992	12.6264	12.3093	12.2438	12.4031	12.2404	12.0225	12.2045	12.2091	12.131	12.2724	12.0885	12.1082	12.1766	12.0804	11.513	12.4363	12.371	12.2905
11716461_at	NELFB	coding	7.84792	8.00263	7.7898	8.37641	8.17992	8.1073	8.30489	7.92518	7.72633	7.75329	7.99179	7.96986	7.85941	7.8975	7.84713	7.79009	7.90083	7.72454	8.17081	8.06727	8.14207	8.03438	8.05619	8.14899	7.82554
11716462_a_at	RFXANK	coding	8.41276	8.62213	8.49251	8.88452	8.97668	9.10237	8.89581	8.81764	8.70988	8.79395	8.85731	8.92234	8.5581	8.58217	8.56133	8.59982	8.71431	8.70522	8.9377	9.26326	8.92162	8.77339	8.9226	9.1166	8.81764
11716463_a_at	GBA2	coding	7.97714	8.00752	7.71025	7.80968	7.24214	7.72913	7.65345	7.19191	7.46119	7.49694	7.34429	7.28357	7.89374	8.11361	8.06286	7.57344	7.60388	7.8703	7.79941	7.6206	7.67888	7.39095	7.6853	7.94083	7.65345
11716464_at	SIAE	coding	5.99297	5.94554	6.03238	8.75595	7.04987	7.24705	7.63152	6.79617	5.82818	6.37576	6.56449	6.2909	6.54407	6.41282	6.24653	6.16316	6.86214	6.33505	6.16515	7.17048	6.17979	6.1293	6.42339	6.1678	6.06344
11716465_a_at	NIF3L1	coding	7.48001	7.84986	7.48912	7.11922	7.89978	7.68489	7.80258	7.18556	7.63524	7.36785	7.29631	7.45218	7.65857	7.62862	7.67179	7.502	7.42076	7.44764	7.80407	7.49855	7.60363	7.62309	7.28627	7.55995	7.17047
11716466_s_at	ISCA1	coding	6.95517	6.8527	6.91713	7.82792	7.47962	7.18653	7.01934	7.52105	7.20791	8.00383	7.59308	7.33326	7.08973	7.02075	6.81783	7.06818	6.83054	7.17043	7.15019	7.00357	7.13598	7.0352	7.20675	6.69286	7.02904
11716469_x_at	UQCRB	coding	10.5054	10.4419	10.1333	10.2653	10.9415	10.3406	10.6474	10.6343	10.6007	10.5535	10.7151	10.4631	10.4865	10.3676	10.343	10.5928	10.4826	10.4456	10.8387	10.7005	10.7834	10.6576	10.3893	10.3492	10.4575
11716471_at	GNL2	coding	7.89563	8.26176	7.89147	8.10357	8.51513	7.9477	7.89709	8.13196	8.17443	8.22561	8.10357	8.3303	8.1105	7.98663	7.9869	8.02178	8.03909	8.13859	8.22438	8.21202	8.23653	8.40075	8.04006	7.61214	8.06092
11716472_a_at	RAF1	coding	9.53095	9.78309	10.0534	8.39546	9.04487	10.029	9.74626	9.6827	10.0328	9.4016	9.8109	9.31545	9.79931	10.1222	10.4262	9.85005	9.83121	9.76706	9.6027	9.63492	9.72804	9.2274	9.96156	10.0439	9.77424
11716473_at	PUM1	coding	9.58124	9.95894	9.86687	9.11211	10.0328	9.71346	9.79598	9.80144	9.9647	9.87933	9.78554	9.67468	9.97412	9.74758	9.86355	10.1122	10.0093	9.8107	9.99873	10.023	10.2303	10.1289	9.92959	9.75325	10.0741
11716475_a_at	STRAP	coding	9.79984	9.73941	9.47706	10.0564	10.0389	9.49321	9.74077	10.0588	9.9817	10.238	10.0187	9.90676	9.62433	9.73242	9.46837	9.73244	9.66041	9.77843	9.85487	9.78551	9.87505	9.89924	9.73064	9.44759	9.73239
11716476_a_at	LARP1	coding	7.12171	7.12146	7.22934	7.2386	7.03545	6.97243	7.18087	7.19646	6.9909	7.40043	7.25511	7.16438	7.15075	7.38941	7.19398	7.2017	7.27411	7.28916	7.42974	7.14048	7.34956	7.46398	7.23684	7.30938	7.27306
11716479_s_at	F13A1	coding	11.4942	11.0167	11.1368	13.1058	12.1677	11.6446	12.4791	11.9831	11.1034	11.321	11.6937	11.295	11.8892	11.4918	10.7365	11.2366	11.8483	11.1843	10.9344	11.8198	11.2487	11.1786	11.4616	11.5772	11.2336
11716480_a_at	SPINT1	coding	5.67987	5.26028	5.64545	6.08072	5.25751	5.45461	5.90717	5.5519	5.18293	5.15331	5.49937	5.21603	5.51755	5.67103	5.89939	5.48702	5.58093	5.74239	5.55987	5.7177	5.61179	5.37259	5.75192	6.12298	5.44931
11716482_a_at	GRINA	coding	8.83177	8.30078	8.4691	8.8381	7.98444	8.44733	8.40693	8.34364	8.18741	8.42277	8.48576	8.5747	8.33369	8.44663	8.07873	8.31136	8.44155	8.5836	8.40797	8.47401	7.98896	8.57198	8.39082	8.2826	8.31168
11716484_at	UNC119B	coding	9.29282	8.99118	8.96386	9.16961	9.02396	8.75479	8.78959	9.09464	9.05478	8.77904	9.08016	8.58323	9.22098	9.25601	9.34246	8.98978	9.03469	8.96421	9.02017	8.85907	9.33957	8.93386	9.13061	9.02085	8.79105
11716485_at	STK38	coding	11.8892	11.9486	11.8852	11.2611	11.7343	11.9144	11.7284	11.4354	11.8831	11.4361	11.2729	11.3468	12.0804	11.9965	12.112	11.6256	11.8	11.7234	11.792	11.756	11.7555	11.7227	11.641	11.8435	11.6154
11716486_at	FCGBP	coding	6.40764	6.54463	5.81086	5.90497	6.75753	6.2088	6.65556	6.2885	6.36352	5.99385	6.71657	6.25143	6.35079	5.95222	6.72838	6.58831	5.82173	5.82653	7.22869	6.60559	7.0668	6.79855	6.35619	5.89611	6.56447
11716487_a_at	WDR59	coding	8.75782	8.92859	8.37397	8.68055	8.73369	8.20625	8.30841	8.68	9.04695	8.47753	8.53048	8.427	8.56115	8.88391	8.85602	8.82096	9.00879	8.70524	8.74528	8.39781	8.94444	8.54386	8.51902	8.40273	8.56212
11716488_x_at	PIGT	coding	8.56456	8.46321	8.47879	8.70312	8.8427	8.53283	8.7016	8.53774	8.32376	8.54444	8.39564	8.75178	8.51449	8.55974	8.53774	8.47878	8.39372	8.50625	8.66986	8.75665	8.53949	8.61144	8.42241	8.47043	8.43194
11716489_a_at	STATH	coding	4.21398	4.09565	4.15746	4.29496	3.97764	4.15786	4.02652	4.3083	3.94349	3.97759	4.08309	4.10276	4.0889	4.09062	3.93986	4.20146	4.14069	4.23363	4.07656	4.08937	4.07936	3.75119	4.06115	4.19974	4.42526
11716490_a_at	SERPINA3	coding	4.23431	4.19083	4.11266	4.28776	4.28954	4.37283	4.46005	4.26903	4.16025	4.23221	4.40511	4.5004	4.36563	4.28776	4.06793	4.2905	4.35649	4.28776	4.24801	4.15437	4.46106	4.3754	4.4464	4.37558	4.27054
11716492_s_at	SIVA1	coding	9.06228	9.17036	8.85414	9.05091	9.84854	9.45918	9.72413	9.64202	9.45777	9.39956	9.65386	9.55061	9.11308	9.02091	9.17204	9.17072	9.10064	9.16005	9.68396	9.4803	9.74169	9.58089	9.5268	9.43995	9.46802
11716493_a_at	MAP4	coding	8.02628	8.0514	7.74425	7.91523	8.22953	7.8557	8.11539	7.95954	7.81797	7.72742	7.67366	7.98967	7.91066	7.95239	7.86676	7.97533	7.95239	7.87791	8.21249	8.18851	7.95239	8.11494	7.99922	8.05341	7.94747
11716496_s_at	CHMP4B	coding	7.15921	7.23283	7.52756	9.49909	9.33299	9.50661	9.0543	9.70004	9.33569	9.77515	9.66269	9.77461	7.40386	7.17127	7.14605	9.18495	9.38597	9.55288	9.01156	9.24797	9.03247	9.41385	9.24673	8.65663	9.42284
11716498_s_at	ADRM1	coding	10.2096	10.0466	9.87179	10.6784	10.3444	10.2286	10.2055	10.2204	10.1783	10.0241	10.0743	10.2197	9.93686	10.1482	10.3977	10.175	10.2037	10.1567	10.3947	10.1215	10.3627	10.2485	10.1833	10.1622	10.1053
11716500_a_at	PIR	coding	3.25909	3.19981	3.21398	3.30553	3.25909	3.21535	3.04565	3.21195	3.1723	3.24006	3.08021	3.11187	3.24219	3.39178	3.38338	3.22334	3.07483	3.17648	3.21535	3.12931	3.25216	3.31112	3.23679	3.11243	3.20292
11716501_a_at	CRMP1	coding	4.79045	4.8522	4.75309	4.85527	4.73985	4.70553	4.81711	4.98943	4.45604	4.64883	4.96947	4.76838	4.5902	4.27279	4.67612	4.89064	4.48423	4.50936	4.68567	4.6364	4.5493	4.40861	4.56897	4.76012	4.67612
11716505_a_at	CUL3	coding	8.94915	8.33456	8.72804	8.069	7.80099	8.16123	8.01042	8.13909	8.5761	8.35659	8.17397	7.70387	8.34664	8.60244	8.69142	8.23784	8.00037	8.3207	8.22303	7.90073	8.19404	7.85119	7.99217	8.14565	8.22303
11716509_a_at	AKR1A1	coding	8.29846	8.92983	8.28269	9.07834	8.9554	8.67373	8.79324	8.7722	8.54236	8.61859	8.61859	9.31557	8.76823	8.38672	8.31517	8.46929	8.47915	8.61325	8.64738	8.93462	8.39388	9.22628	8.55111	8.28951	8.51434
11716510_at	GTF2E2	coding	8.68683	8.79682	8.631	8.59519	8.9764	8.46579	8.36784	8.67978	8.58579	8.78382	8.49701	8.83086	8.58579	8.69928	8.71527	8.29598	8.374	8.41565	8.7783	8.64808	8.52915	8.55529	8.60516	8.31238	8.51676
11716511_x_at	SRRM2	coding	8.02837	8.68412	8.95985	8.84853	8.98316	8.92569	9.16436	9.14811	9.4367	9.04564	9.14811	8.97972	8.70508	8.9383	8.54817	9.35776	9.34196	9.27328	9.35146	9.21196	9.51075	9.13611	9.75349	9.56903	9.18814
11716513_a_at	MOCS2	coding	6.27883	6.36387	6.01664	5.95627	6.89257	6.50805	6.71991	6.42849	6.50549	6.57971	6.38589	6.31384	6.47171	6.3046	6.63983	6.50549	6.54001	6.39286	6.63617	6.63733	6.6962	6.85537	6.35008	6.72925	6.46101
11716514_s_at	ADD1	coding	11.244	11.2445	11.245	11.1905	11.0907	11.1152	11.0552	11.2647	11.1634	11.0548	11.096	10.8685	11.1649	11.2761	11.201	11.1829	11.1905	11.1598	11.0935	11.1028	10.8871	10.8	11.0027	10.9838	11.1354
11716518_at	VPS37B	coding	9.82072	9.93615	10.3283	9.45926	9.40839	10.7359	10.1167	10.1207	9.40611	9.81448	9.72456	9.47339	9.96222	9.89029	9.96656	9.97524	9.70377	9.47802	9.8367	9.73132	9.70663	9.24378	10.0836	10.1552	9.7934
11716519_s_at	SDR39U1	coding	8.53609	9.21933	8.79172	9.33971	9.13239	8.59506	8.90484	9.00545	9.22653	8.87232	9.02764	8.92065	8.97711	8.96759	8.87432	8.90561	9.11206	8.94866	8.96102	8.59686	9.0776	9.09179	8.92539	8.70617	9.09903
11716520_at	DEPP1	coding	4.6736	4.70972	4.7001	4.8304	4.33908	4.61721	4.8517	4.55781	4.34293	4.49019	4.64342	4.59663	4.53744	4.60042	4.28016	4.56285	4.45417	4.52051	4.68096	4.41818	4.64744	4.8099	4.59477	4.60317	4.84003
11716523_at	S100A9	coding	14.6477	14.4686	14.6409	14.397	14.3054	14.6126	14.5661	14.4614	14.483	14.5101	14.4894	14.5581	14.6155	14.532	14.5937	14.5426	14.5691	14.5636	14.4101	14.5998	14.294	14.3871	14.5377	14.5825	14.4688
11716524_a_at	PFDN2	coding	8.25115	8.51413	8.08459	8.47486	8.81275	8.61108	8.35878	8.38059	8.61759	8.42693	8.48995	8.4655	8.56374	8.19971	8.41864	8.25614	8.2762	8.28143	8.41487	8.32829	8.61276	8.68108	8.31703	8.23108	8.31564
11716525_a_at	SPON2	coding	7.35884	8.10154	7.96953	6.4365	8.76666	8.6668	8.00615	7.41626	7.58297	8.09537	7.56997	8.22796	7.55673	7.65831	7.80167	8.12699	7.43092	7.93365	8.06569	8.25108	7.32143	7.38002	7.19667	8.30139	7.96941
11716527_a_at	GSTK1	coding	11.0577	11.4455	11.009	11.533	11.7815	11.4027	11.5203	11.3303	11.3128	11.6236	11.4222	11.8164	11.2219	11.4469	11.3243	11.3299	11.5575	11.5434	11.6969	11.5202	11.6252	11.6453	11.3465	11.3699	11.4355
11716528_at	ELAVL1	coding	5.69205	5.42601	5.24671	5.35038	5.32117	5.32682	4.98349	5.14259	5.59359	5.26126	5.31599	4.97718	5.90339	5.52902	4.9998	5.25761	5.42531	5.13822	5.32843	5.30241	5.6336	5.46505	4.97194	5.49761	4.94114
11716532_a_at	EGFL6	coding	3.46908	3.41411	3.42204	3.38047	3.29837	3.33109	3.31492	3.1565	3.29837	3.34211	3.37217	3.28915	3.45165	3.25806	3.19195	3.40194	3.30149	3.44016	3.22918	3.30623	3.31318	3.24709	3.52985	3.3527	3.16964
11716533_a_at	PPT1	coding	11.8603	11.8643	11.8322	10.7511	11.6144	11.2923	11.5621	11.8078	10.9809	11.6698	11.8034	11.7431	12.0716	11.6892	12.0559	11.7215	11.1549	11.6998	10.1211	11.8841	11.146	11.6124	11.02	11.0381	11.5651
11716536_a_at	SZRD1	coding	6.40788	6.60258	6.91	7.20926	7.32813	6.9843	6.93677	7.3779	7.00759	7.37835	7.22973	7.5785	6.66675	6.81163	6.56155	6.96842	7.09298	7.17009	6.9055	7.14743	6.85884	7.09597	6.86906	6.7707	6.9843
11716541_a_at	PRSS8	coding	6.06933	5.81314	6.03804	5.85636	6.0892	5.93177	5.84247	5.82524	5.75171	5.6598	5.95008	5.89221	5.97618	5.63896	5.66155	5.96485	5.95776	5.89658	5.70875	5.71633	6.0857	5.90559	6.24718	5.97965	5.7092
11716543_a_at	TNNI1	coding	7.40831	7.25423	7.3647	7.74947	7.15895	7.35016	7.39371	7.40999	7.07931	7.35944	7.3594	7.50691	7.41356	7.14185	7.14411	7.3647	7.26263	7.37377	7.27765	7.3961	7.3647	7.3544	7.59734	7.42632	7.31752
11716545_x_at	PSMC1	coding	9.94647	9.87147	10.0533	9.81862	10.1131	10.0678	10.0592	10.2683	10.2187	10.2154	10.2172	10.2072	9.8866	9.92689	10.1215	9.97283	9.97919	10.0558	10.0386	10.1536	10.0182	9.96108	10.0519	9.90423	10.106
11716546_s_at	DRAP1	coding	7.90842	7.43741	7.40816	7.73798	8.29966	8.34845	8.25692	7.89926	7.8634	8.40685	8.04599	8.52777	7.60376	7.79956	7.89505	8.06373	8.24152	8.35883	8.43755	8.26282	8.0446	8.50744	8.12023	8.04823	8.27288
11716547_s_at	TLR9	coding	6.16572	5.68842	5.90268	5.29566	5.35935	5.68079	5.45588	5.2401	5.06925	5.44113	5.61521	5.48656	5.4989	5.87868	5.75103	5.46314	5.69852	5.75139	5.53249	5.55595	5.28771	5.75884	5.57093	5.5877	5.34136
11716548_x_at	FGFR1	coding	4.32337	4.20876	4.4801	4.19937	4.25978	4.32045	3.97141	4.49861	4.2685	4.12306	4.03619	4.2132	4.26841	3.96071	4.20413	4.53357	4.29345	4.25352	4.20185	4.26545	4.20874	4.11012	4.33983	4.47227	4.28633
11716549_s_at	ISLR	coding	4.78046	4.79648	4.7512	4.45933	4.60687	4.54024	4.5029	4.41568	4.55011	4.49609	4.43883	4.62839	4.53992	4.40996	4.54029	4.72265	4.56939	4.7345	4.58641	4.65648	4.56598	4.54029	4.4581	4.84096	4.59857
11716550_at	HES1	coding	5.40069	5.20843	5.52282	5.28163	5.20815	5.73069	5.15839	5.42226	5.21025	5.10256	5.27815	5.17095	5.40069	4.95879	4.93652	5.49175	5.4612	5.30999	5.28463	5.2536	5.37988	5.15983	5.42265	5.63222	5.50905
11716552_a_at	LRRC49	coding	3.45814	3.36629	3.3136	3.3412	3.3136	3.35303	3.35789	3.34909	3.27803	3.13985	3.31568	3.32177	3.20846	3.37791	3.36945	3.16235	3.55474	3.36238	3.07702	3.31262	3.18072	3.25202	3.48992	3.17578	3.3517
11716553_a_at	RHBDD2	coding	7.68114	7.31274	7.38885	7.39724	7.62328	7.69823	7.85546	7.79694	7.40816	7.60862	7.80237	7.49229	7.27985	7.58777	7.86495	7.37191	7.60831	7.63323	7.99872	7.5669	7.60862	7.43608	7.68369	7.81531	7.49649
11716554_a_at	HLA-DMA	coding	9.16532	10.2608	9.06446	10.9032	10.3218	9.78887	9.87017	9.97689	9.87844	9.99638	10.0647	10.7001	9.77223	9.56148	9.08264	9.57584	9.67945	10.3577	10.0527	10.0338	10.1715	10.8772	9.8213	9.92094	9.8753
11716555_at	PSMG3	coding	6.67439	7.06501	6.84063	7.11743	7.43846	7.08876	7.36889	7.26043	7.20528	6.92847	7.18089	7.12622	6.8482	6.72979	6.87699	7.00156	7.06173	7.13633	7.30384	7.17229	7.40474	6.88838	7.11743	7.13449	7.15909
11716556_a_at	TNS1	coding	7.16164	6.33704	7.17687	6.00291	6.03882	6.47297	6.33683	5.97588	5.83849	6.2483	5.91117	6.22498	6.47423	6.57735	5.99915	6.05763	6.03485	6.32367	6.01268	5.78026	5.9923	6.19555	6.40762	5.93632	6.3159
11716560_a_at	STRN4	coding	7.98392	7.89779	7.96981	8.50637	7.68626	8.1287	8.13484	7.95218	7.73918	7.87975	7.97755	7.81706	7.8541	7.96177	8.07497	7.96767	8.00656	7.93778	8.03416	7.76997	7.9581	7.83908	8.09109	8.18667	7.97843
11716562_at	AIMP2	coding	7.12848	7.31336	7.11755	7.94889	7.54372	6.9959	7.26473	6.88088	7.00646	7.23386	7.23386	7.59723	7.4903	7.28664	7.01331	7.00241	7.23969	7.2963	7.38121	7.30916	7.34868	7.32403	7.00894	7.06642	7.35382
11716564_a_at	ENTR1	coding	8.37406	8.81248	8.30988	8.50386	8.6733	8.15339	8.13955	8.15696	8.73524	8.3356	8.33937	7.94013	8.42448	8.45673	8.2636	8.45111	8.63383	8.23649	8.41358	8.38438	8.73433	8.5553	8.35104	8.23458	8.18313
11716566_a_at	PRRC2C	coding	5.21651	5.04024	5.58812	6.14863	6.1519	5.08068	5.12742	5.87841	5.68478	5.9642	5.29464	5.25641	5.67737	5.26532	5.38064	5.92896	5.84615	5.83465	5.36525	6.06284	6.19726	6.05442	6.05346	5.17636	6.33872
11716569_at	NOTCH3	coding	5.62483	5.50501	5.49787	5.85874	5.17639	5.55387	5.41403	5.39162	5.27027	5.33363	5.39162	5.34519	5.21256	5.51736	5.41315	5.39162	5.38217	5.32708	5.2646	5.07207	5.42528	5.41734	5.32437	5.39162	5.65625
11716571_at	RPA1	coding	6.4891	6.23454	6.4278	6.92867	6.23611	6.0987	6.4392	6.19866	5.95915	6.07003	6.4121	6.20998	6.23611	6.23091	6.02288	6.30265	6.30556	6.19148	6.22759	6.26702	6.50698	6.24759	6.40627	5.96034	6.37668
11716573_a_at	KDM3A	coding	8.60215	8.49208	8.76008	6.82664	7.74425	8.29117	8.08747	8.30641	8.542	8.60951	8.43694	7.90278	8.46001	8.51869	8.91538	8.40061	8.44685	8.26448	8.31199	7.8325	8.3309	7.57265	7.99393	8.18741	8.26286
11716575_a_at	CCDC6	coding	4.11156	4.01904	4.05531	4.06069	3.92833	3.67856	3.94943	4.36024	4.21576	3.97049	4.29965	4.28464	4.05531	4.08874	3.94943	3.79881	4.03765	4.19568	4.19597	4.06839	4.02142	4.06	4.05018	3.82186	4.25627
11716577_s_at	SDC1	coding	5.03887	5.1178	5.19379	5.14574	5.15825	5.00689	5.07603	5.28059	4.92959	4.99597	5.18854	5.1178	5.08317	5.0931	5.05269	5.09366	5.17044	4.95962	5.20723	5.1178	5.26199	5.30359	4.98097	5.12778	5.06639
11716578_at	TMEM43	coding	7.26213	8.62397	9.18926	7.5155	8.82671	8.64399	8.50197	8.13491	8.66713	8.9861	8.3655	8.17225	8.711	9.37422	9.70572	8.60915	9.31603	9.15886	8.17655	9.15341	8.53689	8.01689	7.21308	8.3313	9.06143
11716579_a_at	CYSTM1	coding	11.9872	11.389	11.8144	10.1426	10.5111	12.2704	11.876	11.9017	11.5802	12.0029	11.8159	11.4894	11.7002	11.6653	11.9335	11.8896	11.7525	11.5247	11.3334	11.1226	10.6298	10.6503	11.8658	11.4237	11.4543
11716581_a_at	G3BP2	coding	9.02631	9.31909	9.26395	8.69982	9.53483	9.1102	9.08768	10.2222	9.82415	10.2051	10.1527	10.2267	9.09126	9.29868	9.27026	9.51652	9.58281	9.51777	9.42343	9.48	9.58702	9.6122	9.54791	9.14122	9.63355
11716583_a_at	DYNLT1	coding	12.3645	12.2973	12.2089	11.558	11.3916	12.314	12.1825	11.7473	12.1895	11.9594	11.7272	12.2293	12.4079	12.147	12.2884	11.677	11.7874	11.9116	11.3809	11.6937	11.4094	11.7534	11.2341	12.2731	11.7923
11716585_a_at	PDZD11	coding	8.16609	8.22479	7.94915	8.30212	8.81859	8.35021	8.35021	8.1261	8.19688	8.14295	7.96403	8.48737	8.18376	8.17196	8.08272	8.17191	8.19343	8.06317	8.52791	8.47414	8.29255	8.41818	8.1861	8.20296	8.28898
11716586_a_at	AXL	coding	5.6209	5.23538	5.50143	5.63617	5.37507	5.67248	5.42924	5.76313	5.42797	5.13631	5.57405	5.53709	5.31198	5.33229	5.43965	5.40646	5.423	5.28326	5.45459	5.28077	5.398	5.48021	5.35518	5.52497	5.49269
11716588_at	TMEM165	coding	9.24379	8.82305	9.26625	9.48541	8.81661	9.07826	9.08321	8.94434	9.06312	9.52259	9.19595	9.19976	9.07236	9.08183	8.69029	9.12664	8.73811	8.91028	8.85599	9.31556	8.64487	9.08588	8.66271	9.00106	8.86918
11716590_s_at	BTBD1	coding	10.0461	9.99013	9.83401	10.2598	10.2972	10.1446	10.0674	10.1556	10.1692	10.2108	10.0861	10.1931	10.0773	10.1034	10.0135	10.0672	10.0729	9.96544	10.368	10.2669	10.2841	10.2656	10.0096	10.0693	10.0506
11716595_s_at	SLC44A1	coding	8.79638	8.86678	8.59372	9.75765	9.19565	9.39987	9.22502	9.38571	8.56085	8.99691	9.07856	8.90439	8.98481	8.80855	9.01974	8.85331	8.92842	8.89697	8.83923	9.15662	8.74698	8.92885	9.27612	8.96766	8.78782
11716597_a_at	SEC24B	coding	9.67452	9.41748	9.56596	8.29935	9.14865	9.42008	9.27324	9.34462	9.50117	9.41718	9.3603	9.19025	9.61198	9.49211	9.68912	9.32588	9.1747	9.16759	9.25818	9.35157	9.19507	9.14156	9.10362	9.34041	9.17191
11716598_a_at	CHMP1A	coding	7.25897	7.549	7.60447	7.67043	7.75293	8.24964	8.28741	7.62188	7.49453	7.74733	7.52594	7.69721	7.65791	8.01538	8.39387	7.67925	7.57886	7.72475	7.95341	8.19229	7.95827	7.81293	8.0718	8.47622	7.71064
11716601_a_at	KBTBD2	coding	8.75036	8.79784	9.15098	7.77441	8.08519	8.74851	8.51004	8.46636	8.98395	8.68102	8.63716	8.32324	8.81498	8.97471	9.07228	8.49998	8.72249	8.54346	8.25397	8.4135	8.17551	8.11793	8.36325	8.32711	8.56137
11716605_at	ADAM12	coding	6.60171	6.32886	6.27765	6.39216	6.16145	6.23382	6.14852	6.39675	6.32151	6.06452	6.49119	6.27802	6.03479	6.25133	6.08182	6.2311	6.30072	6.25133	6.22714	5.98121	6.44836	6.36693	6.36465	6.25133	6.2176
11716606_s_at	STOML2	coding	8.653	8.74966	8.31425	8.78821	9.31634	8.82141	9.02974	8.85358	8.77222	8.91212	8.91811	9.07537	8.68731	8.6032	8.57285	8.81382	8.81895	8.72	9.09962	9.03578	9.15207	9.12006	8.8986	8.84074	8.88961
11716608_a_at	PFDN5	coding	12.4368	12.4979	12.1427	12.7223	13.0296	12.6202	12.811	12.6628	12.6262	12.6408	12.809	12.5887	12.4353	12.3911	12.2915	12.5923	12.4996	12.4455	12.9492	12.6894	12.9191	12.8978	12.6336	12.5775	12.7116
11716609_a_at	CRABP2	coding	5.01591	5.11396	5.18543	5.32348	5.47899	5.42634	5.254	5.26826	5.27722	5.232	5.06475	5.19263	5.18369	5.22246	5.129	5.21782	5.21782	5.39143	5.09046	5.15891	5.27469	4.99235	5.11447	5.29396	5.25984
11716610_a_at	AP2S1	coding	9.83113	9.5736	9.66485	10.5513	10.0257	9.96423	9.88903	9.93954	9.618	9.87457	9.90648	10.1422	9.65544	9.85566	9.4148	9.91013	9.80926	10.3067	9.96756	10.0299	10.0049	10.3835	10.0313	9.81144	10.0741
11716612_a_at	ABCF3	coding	7.6722	7.77311	7.42895	7.20468	7.49718	7.78857	8.00074	7.45718	7.60667	7.41511	7.30622	7.54008	7.83602	7.93342	7.86303	7.55504	7.6126	7.64587	7.75415	7.63945	7.84174	7.69654	7.55783	8.22989	7.34287
11716613_s_at	RPLP2	coding	13.8341	14.0224	13.6156	14.0534	14.1845	14.0314	14.0598	14.0907	14.0538	14.0565	14.086	13.9732	13.9555	13.9098	14.1345	14.0666	14.0864	14.0032	14.2013	14.0523	14.1228	14.1233	14.0379	14.0342	14.048
11716614_a_at	TSPO	coding	12.5244	12.3458	12.3768	12.7629	12.6859	13.1049	12.8258	12.3872	12.2112	12.5672	12.5223	12.6287	12.6119	12.2751	12.2379	12.1664	12.2856	12.4465	12.3533	12.7518	12.2111	12.5814	12.76	12.6226	12.1993
11716615_s_at	REEP5	coding	11.0075	10.865	11.0034	10.6593	11.1014	11.0506	10.7691	11.0135	10.8956	10.859	10.879	10.831	11.1909	10.8583	10.8459	11.1789	10.9322	10.8905	10.9758	11.1084	10.7942	10.6214	10.8274	10.9431	11.0384
11716617_at	MRPL36	coding	10.0009	10.0344	9.69508	10.5169	10.7457	10.092	10.2716	10.1907	10.2126	10.1042	10.3169	10.1175	9.88691	9.85025	10.4151	10.0264	10.0406	10.0421	10.5878	10.3407	10.4779	10.7779	10.069	10.4522	10.2624
11716618_at	SS18L2	coding	10.2024	10.376	10.3005	9.32376	10.6539	10.4082	10.3685	10.6676	10.5812	10.5488	10.607	10.5718	10.2801	10.2966	10.5883	10.3154	10.351	10.3421	10.5738	10.4578	10.7132	10.5672	10.5573	10.4108	10.4238
11716619_a_at	TNPO1	coding	8.70157	8.17264	8.31269	9.02085	9.19122	9.29266	9.33924	9.07494	9.19122	9.42212	8.87363	8.86793	8.46283	8.69377	8.6165	9.38029	9.47868	9.40049	9.39084	9.21726	9.24618	9.43462	9.25471	9.61754	9.17238
11716622_x_at	CDK2AP2	coding	8.96957	9.02964	8.5803	8.94809	9.00322	9.0083	8.9255	8.59575	8.72681	8.49395	8.61741	8.88754	8.89922	8.68399	8.98241	8.75381	8.85411	8.6628	8.85088	8.91728	8.71829	8.92199	8.66477	8.88323	8.77939
11716623_a_at	XPO1	coding	8.44234	8.78245	8.6649	8.13052	8.8238	8.19484	8.48832	8.41571	9.19804	8.51354	8.53315	8.63204	8.63758	8.47848	8.95029	9.05043	8.88424	8.63724	8.84622	9.227	8.70427	8.70595	8.61303	8.10195	8.45621
11716625_a_at	ANAPC13	coding	10.8555	10.9161	10.7795	9.78534	10.3315	10.9407	10.8775	10.8118	10.5166	10.7628	10.9339	10.7848	10.8473	10.5859	10.9417	10.7893	10.6091	10.696	10.7886	10.6273	10.706	10.6349	10.6982	10.7549	10.9773
11716626_at	KIF3B	coding	7.52868	7.76705	7.75498	7.92734	7.96884	7.86391	7.96108	7.84364	7.81214	7.74717	7.5214	7.75343	8.04528	8.00683	8.09185	7.95822	7.95295	7.93549	8.05754	7.92782	8.03619	8.00728	7.96427	8.15646	7.88415
11716629_at	IER5	coding	9.80271	9.84892	9.70876	10.0166	10.2169	9.1909	9.01767	9.55416	10.4532	9.79921	9.8259	9.91615	9.80962	9.4661	10.1351	9.70424	9.54983	9.93349	10.0915	10.4114	9.80261	10.2353	9.62206	9.529	9.68312
11716630_a_at	ANGPTL4	coding	6.66866	6.24882	6.45093	6.5254	6.14126	6.25692	6.28795	6.21254	6.33488	6.21947	6.58746	6.07029	6.32019	6.35869	5.91304	6.28795	6.19273	6.46057	6.13621	6.15998	6.28873	6.47541	6.44109	6.29596	6.18078
11716631_s_at	SERPINB2	coding	4.84639	4.42932	4.9489	7.23146	4.88531	5.19899	4.97394	4.32303	4.09341	4.35578	5.30804	4.09631	6.32201	4.627	4.66782	4.23166	4.07606	4.49182	4.01977	5.32609	4.28149	4.39234	3.94423	4.93372	3.77674
11716632_at	FXR2	coding	8.16404	7.98942	7.89418	7.59175	7.6976	8.2148	8.06617	7.66498	7.67252	7.6488	7.77693	7.5687	7.95164	7.94429	8.0027	7.78159	7.56256	7.82932	7.96009	7.84858	8.18181	7.91519	8.02678	8.40172	7.76148
11716633_a_at	TMEM50A	coding	9.36329	9.46848	9.58048	9.23658	9.3003	9.36833	9.54566	9.64138	9.31423	9.37178	9.37844	9.22583	9.49324	9.49472	9.6189	9.39442	9.337	9.37704	9.36074	9.45281	9.25081	9.20839	9.4157	9.22275	9.46314
11716636_a_at	AARS	coding	7.03975	7.16781	6.77124	7.12228	7.44969	7.18551	7.16741	7.20115	7.19428	6.99534	6.88868	7.30526	7.1098	7.27644	7.25367	7.08088	7.16781	7.00338	7.26756	7.31103	7.27646	7.45204	6.98837	7.10767	6.99084
11716637_at	EMC7	coding	9.76291	9.92872	9.7906	9.72068	10.3118	10.1995	10.1163	10.398	10.0336	10.1142	10.1929	10.4089	9.92809	9.79129	9.91434	9.92371	9.83573	9.97205	10.0835	10.136	10.1079	10.1073	10.0445	10.0621	10.0484
11716638_s_at	COL4A1	coding	5.01205	5.4317	4.82695	5.18695	4.70146	5.47571	5.03111	5.36023	4.85753	4.89335	5.26766	5.01205	4.99094	5.04665	4.89988	5.01205	4.91248	5.27738	4.82734	5.06407	4.97572	4.82962	5.23216	5.11041	4.98525
11716640_a_at	PSMB10	coding	10.9524	11.3938	10.9265	11.1714	11.5434	11.5335	11.5911	11.2107	11.2203	11.6356	11.1557	12.0418	11.1965	11.1483	11.1661	11.0876	11.3073	11.5319	11.5504	11.5576	11.2305	11.9042	11.2483	11.332	11.3158
11716642_s_at	DTYMK	coding	7.00529	7.42717	6.94026	7.52482	7.90938	7.45342	7.33932	7.3446	7.3073	7.33866	7.26188	7.47342	7.21098	7.14781	7.0743	7.23093	7.48751	7.16476	7.46409	7.45825	7.41928	7.31751	7.40173	7.54199	7.22645
11716643_s_at	ERLEC1	coding	9.25608	9.22375	9.08392	8.56973	9.35631	9.28414	9.30114	9.33183	9.21991	9.17182	9.01943	9.26164	9.27383	9.13299	9.23835	9.31528	9.30958	9.14324	9.4055	9.27728	9.16911	9.23114	8.85775	9.32506	9.07484
11716645_a_at	TTC19	coding	8.7069	9.091	8.35255	8.69415	9.19995	8.48362	8.99787	8.85151	8.8689	9.03407	9.16135	8.98479	8.71298	8.76346	8.82969	8.69061	8.87751	8.46718	8.99306	8.66797	9.04599	8.99441	8.9498	8.71829	8.72511
11716646_a_at	HM13	coding	7.12217	7.58145	7.28602	8.52984	8.09129	8.52284	8.48501	8.40367	7.94526	7.99173	8.2476	8.37802	7.8981	8.30474	8.62824	7.89876	7.92081	8.09947	8.10829	8.1734	7.81823	8.09449	8.09272	8.22809	8.24368
11716648_a_at	DHX40	coding	8.83786	8.93889	9.12755	8.34915	9.00748	8.90745	8.89181	9.08373	8.98545	9.02029	9.22144	8.85663	8.98602	8.86061	9.06675	8.93889	8.86554	8.9313	8.97277	9.10046	9.0914	8.93889	8.85208	8.69047	9.06246
11716650_a_at	UBE2Z	coding	9.66717	9.78625	9.62125	9.49873	9.97838	9.6702	9.57109	9.57257	9.44004	9.73032	9.55203	9.97471	9.70576	9.62891	9.72373	9.49873	9.61181	9.56662	9.59382	9.53013	9.68322	10.0529	9.48462	9.61253	9.60657
11716652_a_at	EML4	coding	5.83983	6.33774	5.65175	5.54532	5.84301	6.00353	5.96941	5.75794	6.28604	6.29516	5.93013	6.09829	5.87875	5.76913	6.19106	6.05075	5.89707	5.98942	6.23513	5.62108	6.22368	5.92884	6.21	5.56176	5.88998
11716655_a_at	TRAF4	coding	7.24953	7.59533	7.45925	7.98655	7.52708	7.12654	7.21694	7.57482	7.70696	7.36307	7.54019	7.27107	7.18009	7.29763	7.4617	7.47406	7.70247	7.44232	7.58251	7.35242	7.80968	7.4672	7.47863	7.56387	7.33062
11716658_a_at	HNRNPH3	coding	8.76744	8.70271	8.83919	7.81778	8.5166	8.30529	8.13593	8.9589	9.29984	9.03647	8.85762	8.6994	8.75523	8.99043	9.05093	8.79983	8.88974	8.95109	8.76744	8.71034	8.5452	8.54164	8.79069	8.52127	8.67163
11716660_at	GRAMD4	coding	4.29108	4.11952	4.12903	4.4514	4.25267	4.40098	4.19409	4.55741	4.30043	4.20261	4.49326	4.33073	4.21331	4.14862	4.3486	4.16897	4.29975	4.39334	4.25745	4.33701	4.13489	4.26789	4.32114	4.13204	4.70712
11716662_at	SUSD6	coding	11.7033	11.5572	11.8624	10.0275	10.7951	11.5594	11.5243	11.5572	11.6467	11.6524	11.6503	11.564	11.6579	11.9738	11.6918	11.4722	11.535	11.7042	11.2365	11.0989	11.2611	11.0446	11.2546	11.8602	11.5572
11716663_a_at	GDF15	coding	4.14146	3.88946	3.98014	4.1067	3.88105	3.85805	3.75635	4.11332	3.88386	3.85582	4.10264	3.98639	3.85099	3.95375	3.7415	3.93707	3.82642	4.02105	3.96697	3.8394	3.71586	3.78132	3.95785	3.8315	3.79753
11716666_a_at	ID3	coding	7.97447	7.42791	6.99319	7.92352	7.13539	7.52194	7.74706	7.03487	6.99693	6.7561	7.48142	6.34086	7.57281	7.20373	8.26339	7.16044	7.16499	6.77148	6.53889	7.16499	7.07688	7.07132	6.53849	8.47244	6.488
11716667_a_at	MTHFD1	coding	7.21017	7.82636	6.86263	7.68867	7.99949	7.30829	7.51959	7.43675	7.33561	7.65203	7.40479	7.94076	7.55281	7.35541	7.35363	7.27583	7.43109	7.45889	7.82402	7.53903	7.82261	8.45354	7.4353	7.36769	7.61204
11716668_at	RAB1B	coding	8.54178	8.4314	8.44573	8.96672	8.5946	8.77186	8.76746	8.49534	8.12996	8.50687	8.60747	8.53385	8.48449	8.57385	8.65983	8.48006	8.48903	8.64734	8.72219	8.63049	8.60358	8.56975	8.68603	8.65923	8.56508
11716671_x_at	PYURF	coding	9.92656	10.0405	9.83432	9.90713	10.8402	10.2954	10.2063	10.4179	10.4121	10.423	10.4246	10.6786	9.92942	9.99402	9.99719	10.3519	10.3425	10.174	10.7004	10.5811	10.5545	10.6249	10.29	10.0932	10.4264
11716673_a_at	ACIN1	coding	9.70912	10.326	9.91254	9.58624	9.49969	9.66901	9.87036	9.49615	9.69852	9.31192	9.54292	9.28701	10.1333	10.3378	10.3363	9.87648	9.83139	9.81149	9.85804	9.68286	9.87985	9.89035	9.75209	10.1105	9.58548
11716675_at	ZNF106	coding	10.4062	10.2403	10.2548	9.54467	9.84451	10.482	10.0891	10.1257	10.0763	10.2281	10.2205	10.0596	10.6282	10.4881	10.3441	10.0408	10.0281	10.2287	10.0678	10.1487	10.0231	10.0711	10.1665	10.4096	10.1891
11716678_a_at	SLC39A9	coding	3.45624	3.28707	3.45347	3.54271	3.42162	3.45774	3.61267	3.42003	3.49279	3.31084	3.62922	3.26116	3.43409	3.49844	3.28837	3.36098	3.25862	3.3998	3.46146	3.46146	3.48487	3.44652	3.41631	3.24219	3.54353
11716684_a_at	MYO1D	coding	4.22448	4.11199	4.05997	4.05358	4.22615	3.9097	4.05997	4.50916	3.94574	4.09185	4.11167	3.97455	4.13661	4.16322	4.23554	4.29266	3.83465	3.92209	4.03589	3.68023	4.05997	4.03346	3.91643	3.88266	4.13194
11716686_a_at	ABR	coding	4.85107	4.83552	4.75463	4.91787	4.65473	5.00794	4.45392	4.92596	4.61897	4.89335	4.97927	4.9823	4.82581	4.44035	4.67165	4.8324	4.89182	4.89439	4.87206	4.8324	4.8836	4.68239	4.87206	4.8324	4.96296
11716688_at	GOLGA3	coding	7.35062	7.48826	7.48175	7.26697	7.41707	7.1874	7.46102	7.45278	7.43078	7.28916	7.41707	7.38477	7.29475	7.25755	7.41092	7.44341	7.60376	7.43766	7.37792	7.45989	7.49378	7.47698	7.54396	7.42023	7.52042
11716691_a_at	NPEPPS	coding	9.05428	9.07762	9.19446	7.56857	8.51389	9.24262	8.77365	8.40517	8.86342	8.62399	8.48606	8.13585	9.11123	9.03823	9.37241	8.94244	8.84976	8.62499	8.7194	8.8103	8.83251	8.42372	9.00638	9.12921	8.77563
11716693_a_at	TSPAN6	coding	3.9532	4.11677	3.91495	3.84358	4.05698	3.89532	4.10994	4.0602	4.11277	3.84844	4.13177	3.75403	3.98917	4.08089	3.99739	3.98917	4.07257	4.12687	3.98917	3.94512	4.04414	3.8044	4.01328	3.86464	3.7644
11716697_at	FABP4	coding	3.68052	3.74359	3.84499	3.97362	3.99549	3.95893	4.09478	4.00733	4.01025	3.99785	4.04765	4.04068	3.93629	3.98322	4.10413	3.96615	4.034	4.10919	3.95239	4.19978	4.41057	4.10413	4.3193	4.06569	4.03172
11716698_s_at	HBP1	coding	11.5399	11.3691	11.6444	9.96604	10.6992	11.5661	11.5263	11.266	11.1552	11.2129	11.2477	11.0498	11.5625	11.5476	11.6231	11.3698	11.2477	11.2104	10.8661	10.8463	10.8414	10.6485	10.7364	11.5155	11.1579
11716699_a_at	CMAS	coding	8.59225	8.64706	8.46768	9.06579	9.1539	8.84518	8.82815	8.72227	8.71652	8.64006	8.73088	8.82392	8.65917	8.55492	8.41446	8.70391	8.74029	8.67968	8.89753	8.78713	8.90852	9.1166	8.6456	8.543	8.71
11716700_at	SNAPIN	coding	9.51008	9.58857	9.44461	10.0831	10.0767	9.90002	9.87275	9.39315	9.593	9.62829	9.40378	9.68687	9.68459	9.47183	9.32534	9.50524	9.57397	9.74148	9.69182	9.87332	9.81195	9.98815	9.67918	9.57357	9.68112
11716701_a_at	CCNDBP1	coding	11.5383	11.505	11.6227	10.9027	11.3215	11.8027	11.5383	11.6527	11.5538	11.6508	11.57	11.4817	11.5682	11.5745	11.6552	11.5557	11.4273	11.4692	11.5237	11.584	11.3843	11.1577	11.4957	11.5874	11.5342
11716702_a_at	SEMG1	coding	3.77814	4.2132	4.34253	4.17833	4.25362	4.8964	4.01214	4.49602	4.33679	4.56183	4.47559	4.28464	4.15888	4.31529	4.64119	4.30598	4.29578	4.75916	4.12599	4.3313	4.44804	4.0998	4.81671	4.61925	4.56105
11716703_a_at	PRKACB	coding	11.2219	11.5767	11.1701	10.8558	11.8907	11.0921	11.3833	11.3479	11.5263	11.1447	10.9841	10.9301	11.3549	11.2675	11.6093	11.4533	11.5961	11.1065	11.6836	11.3921	11.6088	11.5075	11.1226	11.255	11.3251
11716704_at	TRIM44	coding	5.70267	5.6977	5.6886	6.06385	5.54017	5.69539	5.74689	5.66885	5.84938	5.74223	5.70301	5.89185	5.80143	5.57939	5.59607	5.79484	5.84106	6.00242	5.791	5.69814	5.6557	5.69659	5.6544	5.67918	6.07196
11716707_a_at	ARL2BP	coding	7.53271	8.00038	7.92382	8.34915	8.61093	7.56221	7.49636	8.19131	7.88709	8.28137	8.26792	8.37089	7.81999	7.85508	7.93591	7.98459	8.11169	8.02123	8.12527	8.10336	8.40706	8.14185	8.07517	7.00532	8.37156
11716708_a_at	DDR1	coding	5.28591	6.3011	5.37084	7.02753	5.60575	5.09141	5.57817	4.95839	6.00058	5.42167	5.60143	5.02066	4.87102	5.80244	5.23166	5.5657	5.17336	5.20103	5.12966	4.70237	5.69062	5.7433	5.14394	5.52258	4.54114
11716710_a_at	ADM	coding	12.0683	10.5551	12.2683	9.72707	9.83491	11.9022	11.5343	10.5914	11.4089	11.0621	10.9391	10.4972	11.4557	11.0415	11.534	11.633	11.5262	10.8544	10.8578	10.8901	9.63202	9.93259	10.7548	11.626	10.5685
11716711_a_at	TCEAL8	coding	7.84997	8.63684	8.28499	8.64331	8.80677	8.62637	8.77186	8.7469	8.59472	8.61765	8.69158	8.69115	8.5637	8.26638	8.35082	8.39679	8.69761	8.30477	8.70044	8.49472	8.63334	8.66553	8.60909	8.56104	8.62733
11716713_a_at	ARHGAP17	coding	8.02756	8.30184	7.73532	8.41463	8.17662	7.70387	7.86285	7.7879	8.10217	7.69696	7.67263	8.00188	8.13387	8.08329	8.04484	8.02234	7.84063	8.01199	8.2516	7.94556	8.22968	8.57971	7.68381	8.10738	7.93077
11716715_a_at	CTSB	coding	11.1086	10.981	10.784	11.9257	11.263	10.973	11.1221	10.6818	10.7227	11.3558	11.2969	11.5344	11.3371	10.8088	10.1054	10.7814	10.7266	11.1424	10.9448	11.0615	10.9474	11.4703	10.8751	10.9737	10.7475
11716717_a_at	NINJ1	coding	10.2095	9.88231	10.5179	9.24289	9.87736	10.6712	10.5323	10.6685	10.0996	10.7285	10.9891	10.626	10.2324	10.4465	10.7414	10.2408	10.3164	10.7528	10.4246	10.5746	10.1884	10.142	10.7339	10.7915	10.7287
11716718_at	GLA	coding	7.76045	7.78437	7.91943	8.51393	7.83063	8.02411	7.97982	7.77625	7.57474	7.80852	7.90415	7.7456	7.95073	7.76032	7.59845	7.55943	7.49525	7.78843	7.22973	7.60339	7.46091	7.51345	7.88415	7.69213	7.7382
11716720_a_at	AKT1S1	coding	6.35949	6.42249	6.14621	6.8439	6.77454	6.45225	6.44821	6.72442	6.33948	6.59782	6.59728	6.76098	6.3992	6.33503	6.40927	6.38567	6.45394	6.51645	6.46293	6.4623	6.57366	6.91024	6.65045	6.45091	6.4835
11716721_a_at	PHF1	coding	4.9082	5.2347	5.02142	4.86275	5.04583	4.87601	4.9842	5.1968	5.01025	5.13449	5.29198	5.3699	4.80198	5.33415	5.43584	5.06057	5.18673	5.07945	5.28367	5.06048	5.40256	5.42779	5.69976	4.71855	4.96513
11716723_at	DPY19L1	coding	6.98338	6.88184	6.52211	7.66941	6.97054	6.66086	6.71571	6.97464	6.81042	6.68648	6.62785	6.50613	6.94253	7.15759	6.71749	6.65816	6.87079	6.29922	6.62884	6.74812	6.87902	6.73058	6.25256	6.859	6.6529
11716725_a_at	ADCY6	coding	5.10528	5.20103	5.24317	5.29351	5.09965	5.46031	5.31657	5.40587	4.99699	5.10457	5.41848	5.23305	5.13359	5.23196	5.05722	5.04618	5.25121	5.2814	5.05151	4.97347	5.19932	5.32827	5.20103	5.26604	5.13824
11716726_a_at	PLK1	coding	5.82528	5.93521	6.01134	6.40211	6.06514	5.97753	6.01134	6.04331	6.03435	6.03051	6.55278	5.93969	5.88856	5.76205	5.5728	5.96359	6.06654	5.88205	5.68838	5.89337	6.08904	5.7893	6.04968	6.03435	6.02613
11716728_s_at	TPM1	coding	8.19675	7.4682	7.19774	10.8522	8.81823	9.00745	8.75875	9.0531	7.04422	8.03239	8.30708	8.14785	8.62137	8.74348	7.77173	8.07312	8.71923	7.77699	6.82535	8.36611	8.13388	7.3337	8.68573	8.26675	7.65956
11716729_a_at	EMC3	coding	10.7606	10.3888	10.5256	11.4903	10.6878	10.4968	10.581	10.6631	10.11	10.5981	10.7251	10.6198	10.5596	10.3915	10.1694	10.5658	10.3924	10.5111	10.4101	10.5186	10.6533	10.6574	10.8811	10.6937	10.636
11716731_a_at	SPSB3	coding	8.22968	8.80981	8.78161	8.7315	8.81561	8.94639	8.67315	8.78785	8.7344	8.5943	8.75946	8.53409	8.66011	8.84615	8.885	8.67875	8.85878	8.60938	8.96118	8.66539	8.99649	8.51244	8.78637	8.87046	8.7573
11716732_at	CRYBA4	coding	4.03646	3.80358	3.98781	4.06705	3.9141	4.02903	4.02652	3.98278	3.6997	3.81993	3.94104	3.9141	3.93071	3.73923	3.77716	3.80887	3.85272	3.94439	3.90809	3.86897	3.86213	3.77394	3.95688	3.97282	4.13111
11716733_at	IRF1	coding	11.095	11.4467	11.3856	9.94369	10.066	11.1947	11.1811	10.6941	11.204	12.0749	10.7037	11.7245	11.2318	11.766	11.5863	10.6771	11.2838	11.9702	10.7843	10.7273	10.3053	11.2879	10.5882	11.6584	10.9952
11716735_s_at	RNF185	coding	8.37298	8.08389	8.24539	7.64807	7.90789	8.60733	8.44865	7.95603	8.09473	8.01469	7.85265	8.16161	8.41728	8.20239	8.55284	8.22187	8.16795	8.17095	8.24808	8.11171	7.94187	7.6576	8.15109	8.45094	8.07575
11716736_at	PRPF19	coding	7.70133	7.82713	7.43107	9.84384	10.2216	9.62544	9.59384	9.84399	9.68737	9.55777	9.67118	9.66591	7.88168	7.79582	7.85709	9.57505	9.49916	9.55845	9.90152	9.66098	9.76932	9.78283	9.50288	9.35973	9.46418
11716737_at	PDRG1	coding	8.27913	8.34181	8.06921	8.45228	8.61881	8.49709	8.43285	8.38681	8.66808	8.17245	8.19082	8.52683	8.38094	8.26397	8.47599	7.96571	8.05013	8.15324	8.49351	8.23537	8.55189	8.32452	8.28301	8.24057	8.23626
11716738_at	MSRB1	coding	13.051	12.9532	13.2443	11.4977	12.3247	13.4591	13.2697	12.833	12.8716	13.1117	12.8766	12.9122	13.0513	13.0448	13.2451	12.8825	13.0197	13.1257	12.7767	13.2012	12.5178	12.6073	13.2036	13.3188	13.0073
11716739_x_at	GRAMD1A	coding	8.14477	8.23636	8.03668	7.26434	7.84011	8.75376	8.60638	8.01025	8.13235	8.06171	8.20566	7.91651	8.37016	8.3051	8.47133	8.18558	8.37744	8.06363	8.43131	8.2812	8.27489	7.99811	8.4688	8.62911	7.99918
11716740_a_at	SLC6A8	coding	6.86657	6.0216	6.70813	6.13221	5.87144	6.16359	6.25483	5.76339	5.84344	6.0829	6.0829	5.91833	6.62311	6.56631	6.00904	5.96485	5.8977	6.37705	5.84945	5.94452	6.0528	6.18699	6.40362	6.06892	5.95453
11716742_a_at	TJP2	coding	7.81328	8.31376	8.0604	9.07986	8.1587	7.60049	9.05673	7.89394	7.71784	8.53189	7.38055	8.60003	8.60056	8.31265	8.09129	7.79196	8.06536	8.33348	7.435	8.00884	7.98877	8.16861	7.73222	7.82588	7.5663
11716745_s_at	SINHCAF	coding	7.11308	7.18322	6.80025	8.28963	8.15019	7.22171	7.51499	7.68407	7.81032	7.60625	7.45415	7.43829	7.13765	7.09124	7.23749	7.65377	8.01973	7.88737	7.69679	7.58099	8.42448	8.32327	7.59721	7.45539	7.71935
11716747_a_at	AFF1	coding	5.24222	5.37435	5.3807	4.81678	5.14953	5.45095	5.26208	5.42671	5.26114	5.58176	5.31085	5.54546	5.24838	5.36586	5.3524	5.22928	5.73723	5.3524	5.61069	5.54817	5.25527	5.39861	5.33626	5.29198	5.3524
11716749_a_at	CD99L2	coding	4.16294	3.78195	4.27255	4.19002	4.10637	4.13768	4.08585	4.29602	4.10782	4.02561	4.10637	4.28464	3.92707	4.00057	4.00243	4.14171	4.18298	4.26783	4.23589	3.9099	3.98406	4.01874	4.15423	4.29612	4.22063
11716751_a_at	GNS	coding	6.14562	6.1084	6.7865	6.99559	6.27723	6.31729	6.42428	6.63908	6.24527	6.66941	6.22844	7.03803	6.3964	6.39259	6.437	6.26274	6.61256	6.72532	6.16114	6.8338	6.33953	6.63845	6.47182	6.14634	6.39882
11716754_a_at	TPGS2	coding	6.85002	6.7843	6.87586	7.07115	7.17938	6.92785	7.05153	7.29392	6.78155	6.79428	7.12918	6.80861	6.83001	7.05382	6.95368	6.85449	7.03406	7.14827	6.67408	6.5317	7.29638	7.18201	7.36991	6.82625	6.32885
11716755_at	RNF7	coding	9.1923	9.09251	8.92564	9.42783	9.77083	9.55775	9.49453	9.5588	9.35634	9.65932	9.50597	9.79967	9.35634	9.14734	9.1513	9.26672	9.2266	9.21164	9.51102	9.50463	9.16076	9.66146	9.33582	9.25586	9.35044
11716757_a_at	DHX30	coding	7.55362	7.83053	7.40348	7.62596	7.81793	7.72174	7.86299	7.46585	7.68016	7.34195	7.46952	7.44986	7.73873	7.77349	7.91546	7.55638	7.62914	7.3224	7.882	7.44109	7.94176	7.73496	7.45488	7.91075	7.55593
11716759_a_at	CASP4	coding	11.1416	11.1077	11.2511	10.059	10.3519	11.2555	10.9026	10.5505	11.0818	11.2339	10.9251	11.0143	10.9255	11.132	11.0105	10.961	11.0829	10.9738	10.9047	10.9007	10.354	10.865	10.7279	11.0227	10.737
11716761_a_at	PGC	coding	7.09378	6.48926	6.9635	7.31832	6.49145	6.65525	6.70847	6.68854	6.32526	6.41561	6.97978	6.63554	6.68261	6.47973	6.35438	6.86393	6.58182	6.91911	6.60221	6.7344	6.61021	6.67268	6.7766	7.02989	6.72218
11716763_a_at	NSMF	coding	6.9474	7.05891	7.00078	6.70406	6.96473	6.64616	6.9656	6.35867	6.70341	6.58902	6.74274	6.76865	6.81703	6.94919	6.21197	6.80314	7.09028	6.86641	7.18761	6.88897	6.88529	6.94563	7.00601	6.7723	6.62756
11716765_s_at	IQGAP1	coding	12.6155	12.271	12.6634	11.3321	12.1092	12.3854	12.2936	12.4739	12.2817	12.1814	12.3796	12.1108	12.4773	12.3658	12.5597	12.2194	12.2614	12.315	12.3016	12.1463	12.0181	11.9308	12.3506	12.2916	12.3278
11716768_a_at	UBQLN2	coding	9.63735	9.32157	9.24428	7.80705	9.56517	9.47661	9.2394	8.8489	9.37201	9.64711	9.2526	9.33819	9.34418	9.29276	9.40608	9.35026	9.38315	9.27523	9.56979	9.53457	9.34583	9.65473	9.31913	9.32051	8.97228
11716769_x_at	CHERP	coding	6.50485	6.25889	6.46456	6.67696	6.31665	6.25824	6.22811	6.33366	6.23634	5.95401	6.59679	6.41511	6.44767	6.13878	6.05463	6.18395	6.25755	6.33629	6.21481	6.32618	6.37082	6.31974	6.3994	6.17909	6.28048
11716771_s_at	SIK1	coding	6.46275	7.64106	7.16944	7.81348	7.76865	5.95341	5.60974	8.80276	8.46848	9.22768	9.0476	9.20879	6.99924	7.05366	6.5076	7.99175	7.90361	7.67223	7.46267	7.23074	7.94381	8.28639	7.67223	6.57488	8.01352
11716772_at	C11orf68	coding	6.71912	6.56215	6.89548	6.9484	6.55884	6.9512	7.0343	6.72097	6.51712	6.40619	6.56933	6.57674	6.76043	6.99465	6.99228	6.68856	6.79207	6.74095	6.6787	6.75209	6.7488	6.75087	6.73634	7.05901	6.85127
11716773_s_at	SORBS3	coding	7.05109	6.98315	6.75145	6.92627	7.38843	6.61845	7.25497	7.05109	7.05456	6.93389	7.27758	6.81631	6.92961	7.09312	7.05414	7.15239	7.06064	6.92047	7.48928	6.87596	7.31919	6.97314	7.27959	7.19372	7.21271
11716774_a_at	RAI14	coding	4.26101	4.02612	4.16482	4.12881	4.11069	4.19636	3.98933	4.2818	4.05416	4.32942	4.43815	4.12881	4.07495	4.01817	3.9883	4.09375	4.10829	4.0957	4.09826	4.2855	4.16253	4.21925	4.19129	4.40979	3.97632
11716776_a_at	EPS8L2	coding	5.32099	5.25369	5.24649	5.24753	5.12954	5.29388	5.26256	5.31906	5.36574	5.12566	5.39616	5.15509	5.11255	5.17544	5.03235	5.27229	5.26792	5.4318	5.39514	5.39101	5.18931	5.27229	5.35162	5.32247	5.30634
11716778_s_at	EIF1AX	coding	8.29414	8.34874	8.18769	7.37582	8.26551	7.61272	8.2189	7.74597	8.84264	7.94398	7.71912	8.01489	8.35955	7.56703	7.86999	8.56751	8.47195	7.3875	7.90156	7.80523	8.21921	7.86412	7.85248	7.77604	8.09065
11716780_s_at	CLDN4	coding	6.87976	6.80121	6.82572	7.15947	6.47417	6.64449	6.7588	6.58379	6.55153	6.46555	6.81792	6.6798	6.66045	6.6672	6.51324	6.63602	6.69019	6.82426	6.68819	6.74715	6.6529	6.65556	6.73261	6.74739	6.67715
11716781_s_at	TBL1XR1	coding	10.7175	10.7029	10.2593	10.1054	10.4202	10.5281	10.5526	10.4299	10.4189	10.415	10.6624	10.0446	10.6164	10.7281	10.9517	10.5242	10.6836	10.5415	10.5728	10.1285	10.6584	10.3559	10.2805	10.8321	10.4191
11716784_at	TRAK2	coding	9.35626	9.56792	9.19125	9.1428	9.6183	9.17532	9.25979	9.50434	9.42664	9.36622	9.42091	9.08858	9.39101	9.46861	9.33409	9.00933	9.19197	9.16492	9.33632	9.01685	9.36408	9.29594	9.0379	9.15802	9.21198
11716787_a_at	B4GAT1	coding	4.94356	5.16314	4.97202	5.21564	4.98346	5.26197	5.21005	5.14531	5.03848	5.11884	5.15046	4.9489	5.15272	5.12962	5.26724	4.95763	5.20362	4.94601	5.40148	5.08787	5.39168	5.24568	5.03625	5.26273	4.94055
11716789_s_at	TARS	coding	8.7399	8.81982	8.72247	9.33551	9.48137	8.7784	8.886	8.82733	9.12674	8.88789	8.68849	8.96861	9.05199	8.84377	9.03215	8.78633	8.8591	8.92806	9.05343	9.01333	8.94299	9.42876	8.87776	8.77051	8.84043
11716791_a_at	RCN1	coding	4.07074	4.5327	4.35465	4.35465	4.35777	3.80452	3.96419	4.24247	4.3928	4.54443	4.26074	4.65193	4.40975	4.29724	4.21147	4.38669	4.48733	4.47646	4.3386	4.21855	4.45599	4.66163	4.14335	3.87828	4.23521
11716793_a_at	CCNB2	coding	5.63852	5.34161	5.52323	5.22061	5.58996	5.35098	5.58028	6.70684	5.26791	5.47353	5.31549	5.71914	5.20698	5.32588	6.11156	5.58996	5.87515	5.58708	5.61047	6.20462	5.3259	6.32445	6.40285	5.77362	5.58592
11716794_a_at	MYL6	coding	13.1252	13.0249	12.9761	13.4098	13.3253	13.3463	13.4292	13.3687	13.2616	13.3094	13.2571	13.2694	13.2213	13.1302	13.2222	13.3007	13.2005	13.1965	13.1892	13.4421	13.2084	13.2017	13.3627	13.3432	13.2841
11716795_s_at	IFI16	coding	10.4088	10.3361	10.4605	9.92071	10.5929	10.2937	10.3796	9.58668	10.2131	10.5725	9.77419	10.3179	10.3012	10.4408	10.2563	10.7905	10.8318	10.8828	10.248	10.7998	10.3326	10.9249	10.2771	9.96196	10.1829
11716797_s_at	LBR	coding	12.5073	12.2102	12.4856	10.6349	11.699	12.5109	12.1943	12.0136	12.2135	12.1801	12.1986	11.8878	12.4532	12.4933	12.6002	12.2697	12.2378	12.2196	12.0396	12.1943	11.8536	11.6847	12.0495	12.4679	12.1565
11716798_x_at	NDN	coding	4.10982	4.87392	4.55518	4.58301	4.61348	4.45764	4.90549	4.55781	4.17018	4.55913	4.84342	5.14641	4.47503	4.24541	4.41075	4.42294	4.80883	4.56473	4.6896	4.61281	4.6419	4.58301	4.64385	4.65092	4.58301
11716799_at	FADD	coding	6.42263	6.16794	7.07143	7.10467	6.69856	8.22087	7.76712	6.89311	7.28273	6.66278	6.73369	6.78552	6.61604	6.34035	6.58545	7.03532	7.26185	6.91736	6.84968	7.07101	6.87545	6.6483	6.92854	7.30442	7.14093
11716801_at	SETD5	coding	6.89635	7.14254	7.27626	6.57713	7.34237	7.29016	7.00809	7.18764	7.36792	7.2289	7.48372	7.16915	7.21331	7.30504	7.10078	7.55234	7.40303	7.41643	7.71858	7.60316	7.34237	7.36715	7.52736	7.15991	7.46413
11716803_a_at	SBF1	coding	5.16566	4.94154	5.00382	4.97131	5.03782	4.96571	5.09793	4.85527	4.94643	4.99421	5.20723	4.92521	4.77456	4.95948	4.87477	5.04656	4.66036	4.82051	4.91876	4.94643	4.94643	4.89928	4.99177	4.98743	4.90668
11716804_at	PLEKHA2	coding	9.97161	9.82836	9.53756	8.94384	9.21353	9.22595	9.08364	9.44479	9.48513	9.46772	9.36806	9.29241	9.75296	9.73084	9.79619	9.59522	9.32731	9.49713	9.35168	9.34766	8.98529	9.33397	8.9696	9.24271	9.31889
11716807_a_at	CSNK2A2	coding	7.63237	7.46361	7.30136	7.98798	8.13524	7.82833	7.93437	7.51219	7.5467	7.53623	7.69797	7.61334	7.60461	7.55664	7.50164	7.58355	7.68636	7.36106	8.00898	7.68668	8.12583	7.95586	7.75054	7.76854	7.62116
11716808_a_at	ITPA	coding	8.7359	9.21817	8.8259	9.21897	9.55785	9.21032	9.02302	9.12022	9.19155	9.15495	9.29784	9.23305	8.93189	8.99176	8.6857	9.01209	8.83015	9.06963	9.40338	9.2208	9.47371	9.56933	9.05628	8.91506	9.28601
11716809_a_at	CDC16	coding	8.53851	9.19573	8.62518	8.9616	8.96438	8.17754	8.46552	8.54119	8.72463	8.35621	8.55779	8.04936	8.85971	8.55695	8.5551	8.67895	8.50221	8.51196	8.91314	8.82504	9.03532	8.74257	8.67131	8.20617	8.55863
11716810_a_at	SIN3B	coding	9.4696	9.34244	9.33719	9.46184	8.66497	8.79271	8.69941	8.62494	9.52405	8.99043	8.88486	8.72019	9.73735	9.61687	9.4345	9.31987	9.20371	9.3104	8.83963	8.78903	9.38774	8.81788	9.19124	9.10883	8.68871
11716813_a_at	GATM	coding	3.99836	4.09721	4.06559	4.35609	4.19165	4.00797	3.95005	4.16516	3.82573	3.92372	3.99171	3.63657	3.94472	3.99281	3.74079	4.03581	3.98894	4.00674	3.76984	3.97975	4.23374	4.08103	4.25267	3.87892	4.08385
11716815_at	SLC2A1	coding	4.00618	3.70568	4.10403	3.931	3.68997	3.90476	3.72455	3.94592	3.80601	3.75357	4.1045	3.79769	3.79607	4.08289	4.01201	3.72943	3.51568	3.62566	3.64189	3.67384	3.6799	3.62571	3.77991	3.8084	3.73916
11716816_a_at	ENOPH1	coding	5.69625	5.66904	5.28583	5.25431	5.74884	4.75789	4.49447	6.20839	6.37502	6.01805	6.03093	6.24578	5.42057	5.58153	5.59054	5.47698	5.7692	5.52559	5.31252	5.48804	5.25337	5.28106	5.0356	4.36716	5.76953
11716818_a_at	VSIG4	coding	5.24899	4.96236	4.85239	5.23945	5.05109	5.11223	5.20103	4.98998	5.16936	4.74712	5.13949	4.89814	5.15423	5.10732	4.6641	5.18669	4.84396	5.03314	5.17114	5.01027	4.83117	4.92668	4.99152	4.98918	5.20335
11716819_a_at	CUL1	coding	9.49011	10.0721	9.47822	9.97909	10.2649	9.66808	9.67551	9.96199	10.2167	9.98159	9.70631	10.5589	9.81892	9.93301	9.8584	9.69429	9.9958	10.1848	10.2655	10.015	10.0169	10.6606	9.47873	9.83629	9.91054
11716820_x_at	PRSS1	coding	4.4044	4.2993	4.08023	4.1513	4.23083	3.88811	4.1653	4.22223	4.13662	4.08022	4.50528	4.18924	4.13088	4.01967	4.00149	4.13088	3.94743	4.03498	4.13088	4.05528	4.09786	4.13088	4.03085	4.10865	4.0709
11716821_s_at	ATP5IF1	coding	11.5594	11.5343	11.4019	11.8553	12.1599	11.6638	11.7442	11.9596	11.5891	11.7869	12.0447	11.7423	11.5337	11.4769	11.6124	11.7328	11.5785	11.5379	11.9187	11.8417	11.9912	11.8758	11.796	11.6704	11.7984
11716822_a_at	BDH2	coding	7.83002	8.47915	7.87425	8.08916	8.81537	8.04353	7.97931	8.23503	7.96444	8.24232	8.25766	7.67114	8.4581	8.53835	8.53745	7.99495	8.46581	7.67923	8.73706	8.32113	8.70889	8.21522	7.94734	8.38651	7.89875
11716825_a_at	FMOD	coding	4.1647	3.98536	4.12592	3.98536	3.85425	3.91405	4.28149	4.00837	3.96877	4.11131	4.18334	4.08165	4.01655	4.26227	3.9641	4.22361	4.04822	3.93488	4.01286	4.0147	3.98587	3.71931	4.1647	4.05531	4.0147
11716827_at	RPS19BP1	coding	9.59933	9.66878	9.46053	10.0115	10.0711	10.1226	9.85396	10.1092	9.82503	9.82026	10.033	10.1134	9.66815	9.60705	9.83983	9.59263	9.63638	9.68523	9.94697	9.89864	9.93094	9.92064	10.0608	9.69717	9.79213
11716828_a_at	NPC2	coding	11.9317	12.4359	11.9295	12.254	12.2343	12.0384	12.0521	12.1275	12.1341	12.3376	12.1067	12.7278	12.3245	12.1461	11.8758	11.7788	11.96	12.3964	12.0179	12.2599	12.0459	12.5875	12.0256	11.8539	12.1275
11716829_a_at	ATG9A	coding	8.15642	7.95556	7.86905	8.19994	7.66973	7.86402	7.85084	7.52969	7.62583	7.81945	7.92298	7.68676	8.02553	8.04172	8.02453	7.89902	7.94143	7.72373	7.79759	7.95286	8.06717	7.89064	8.02192	8.05476	7.85625
11716831_at	XPOT	coding	9.33659	9.35389	9.05517	8.7747	9.81599	8.99572	9.27575	9.46245	9.52805	9.3745	9.63202	9.34948	9.36538	9.32258	9.33741	9.43333	9.38015	9.24748	9.7368	9.48874	9.58107	9.60941	9.49222	9.32535	9.28428
11716832_s_at	TM7SF3	coding	5.52255	6.43659	6.38984	5.97937	6.67211	6.45844	5.71272	6.50817	5.56494	6.36765	5.91825	5.29254	6.62453	6.66924	5.97307	6.58758	4.52066	6.68872	6.55262	6.6988	6.34142	6.46099	6.33472	6.46175	6.3492
11716834_a_at	PRRC2A	coding	8.32875	8.00703	8.18626	7.92457	7.76517	8.18231	8.08414	8.1138	7.95443	7.93098	8.08075	7.80436	8.17567	8.58715	8.76544	8.28028	8.0562	8.28505	8.31622	7.97884	8.05839	7.80637	8.38221	8.41945	8.08271
11716835_a_at	DHRS3	coding	7.05325	7.51234	6.76679	8.09176	7.81678	7.7679	7.9969	7.94221	7.61538	7.64638	7.87054	7.50329	7.20121	7.22586	7.52443	7.34769	7.83806	7.45013	7.67307	7.3251	7.54078	6.91382	7.31626	7.35266	7.69144
11716837_a_at	CDV3	coding	8.26554	8.05922	8.07176	8.61099	8.48646	8.42753	8.30734	8.84993	8.29995	8.77074	8.71449	8.87651	8.24153	7.83334	7.86991	8.30306	8.33044	8.27073	8.39457	8.35195	8.33044	8.45719	8.46517	8.18339	8.61933
11716839_a_at	RASD1	coding	5.56691	5.69587	6.05689	6.0964	5.59756	5.92835	5.59756	5.9318	5.85721	5.79327	5.8704	5.65895	5.41034	5.51169	5.59683	5.71827	5.89831	5.96342	5.7325	5.68275	6.02617	5.75033	5.85472	6.02587	5.9151
11716840_at	UBE4A	coding	10.5146	10.6023	10.5266	9.54467	10.1464	9.94532	9.8979	9.78205	10.6359	10.0923	10.2774	10.0813	10.5529	10.5912	10.5879	10.3673	10.334	10.4169	10.249	10.328	10.309	10.2779	10.0334	10.0557	10.1685
11716842_a_at	CD53	coding	12.8639	12.7717	12.926	12.1292	12.5166	12.8296	12.7237	12.6571	12.8303	12.8558	12.8245	12.8155	12.7876	12.8003	12.9506	12.7937	12.7677	12.8415	12.7466	12.8246	12.601	12.6329	12.6264	12.7719	12.7308
11716843_a_at	CASC4	coding	9.56445	9.27719	9.3169	8.78355	9.27997	9.32394	9.33033	9.55937	9.29579	9.69164	9.6378	9.22827	9.34074	9.19907	9.3122	9.56953	9.32884	9.05816	9.33801	9.31835	9.28876	8.96859	9.26949	9.11131	9.26916
11716844_s_at	DNAJC13	coding	8.66311	8.34634	8.38047	7.85297	8.44602	8.0266	8.09842	8.27122	8.3801	8.52752	8.43685	8.40964	8.6438	8.41339	8.49135	8.36303	7.97752	8.52071	8.30713	8.80093	8.13532	8.46857	8.22591	8.27943	8.12019
11716845_at	STIM1	coding	8.0533	7.74614	7.95684	8.07682	7.99963	8.28806	7.95775	8.02356	7.70594	7.88664	7.87045	7.88786	8.00466	8.00482	8.16825	7.94056	8.13034	7.95684	7.91285	7.95355	7.50335	7.92419	8.0018	7.97772	7.92981
11716846_a_at	MS4A6A	coding	11.4636	11.442	11.8395	12.4516	12.1015	11.824	11.8148	11.8976	11.9469	11.9536	12.0592	11.8237	12.0539	11.5107	10.8789	11.7486	11.2865	11.9272	11.7654	12.006	11.8395	11.9934	11.7653	11.4291	11.8871
11716847_a_at	SLC43A3	coding	7.93909	7.98334	7.58094	8.37346	8.21638	8.187	8.17478	7.4723	7.58156	7.90565	7.79284	8.13245	7.98968	7.92025	7.47641	7.5342	7.60933	7.93909	7.93339	8.02492	8.23139	8.47876	7.88388	8.09896	7.71029
11716848_a_at	PREX1	coding	11.7195	11.5484	11.9221	9.74585	10.832	11.6801	11.5979	11.2849	11.2879	11.4231	11.3602	10.9938	11.6305	11.6442	12.0103	11.6063	11.4529	11.4205	11.2998	11.5197	11.3024	10.8804	11.4065	11.8491	11.4363
11716850_s_at	MFSD14B	coding	10.6792	10.2451	11.0081	9.54222	10.3437	11.3807	10.736	10.6965	10.195	10.6987	10.8351	11.1913	10.4787	11.1757	10.5598	10.9274	10.861	10.4015	10.232	10.737	9.88034	11.141	10.9294	10.5312	10.3261
11716851_at	IMPAD1	coding	6.39732	7.04032	6.38112	6.65139	8.16373	7.28466	7.15929	7.56997	7.03503	7.7624	7.22068	7.93814	6.93937	6.89285	6.34445	6.75236	6.95942	7.19892	7.53758	7.40716	7.38113	7.87513	7.15919	6.9816	7.12789
11716855_a_at	COPG1	coding	8.52394	8.4864	8.53933	8.00539	7.66006	7.92101	7.99204	7.6039	7.93332	7.64498	7.53488	7.92311	8.47035	8.85329	8.77827	7.85941	7.78652	7.94354	7.62651	7.7499	7.66502	7.82436	7.7815	7.81028	7.85209
11716856_a_at	B4GALT3	coding	8.41208	8.38575	8.26199	8.03203	8.38805	8.42002	8.42445	8.32757	8.37406	8.12269	7.98642	7.98951	8.56961	8.58122	8.49477	7.98899	8.13125	8.08478	8.32443	8.29979	8.51233	8.45719	8.27734	8.55271	7.73015
11716857_at	SUPT7L	coding	5.49345	5.6372	5.51079	5.17548	5.03129	4.60068	5.30615	5.11782	5.47184	4.84806	4.9511	5.09627	5.34416	5.19075	5.01062	5.09074	5.24481	4.9381	5.17239	4.90262	5.19279	5.34243	5.12862	4.95998	4.99545
11716858_a_at	MRPL51	coding	10.8646	10.8733	10.5042	11.1663	11.2081	10.9539	11.0108	10.9188	10.98	10.8756	10.7461	10.9437	10.8479	10.8944	11.0483	10.7379	10.8809	10.9103	11.1268	11.1248	11.1089	11.3	11.0257	11.0059	10.8806
11716859_a_at	ETFA	coding	9.5478	9.68963	9.05933	11.3273	10.1902	9.85822	10.3287	9.85791	9.68577	9.97962	10.0314	10.2653	9.6979	9.47504	9.1349	9.48961	9.48787	9.76922	9.92561	9.83129	9.76027	10.0506	9.8711	9.77405	9.6383
11716860_at	PIAS3	coding	6.76615	7.13992	6.83383	7.73031	7.0377	7.00831	7.29466	6.86675	6.70179	6.8213	6.99069	6.6336	7.04153	7.1947	7.06863	7.01511	7.09077	7.09408	7.051	6.73231	7.18001	6.98826	6.90851	7.2441	6.92811
11716861_s_at	TMEM184B	coding	9.2627	8.81728	9.32022	7.68561	8.4646	9.16993	9.09082	8.7472	8.91521	8.67711	8.84309	8.54661	9.23126	9.18567	9.31176	8.8312	8.94219	8.91521	8.80712	8.66362	8.96027	8.22001	8.93601	9.42925	8.64642
11716863_a_at	NISCH	coding	8.28094	8.44905	8.52566	8.60422	8.17733	8.07255	8.28657	8.1615	8.31947	8.02528	8.18826	8.18495	8.57911	8.70366	8.4967	8.38333	8.41273	8.28602	8.30594	8.1734	8.33938	8.13443	8.14648	8.29434	8.2362
11716865_a_at	SLC1A5	coding	7.47545	7.02652	7.18143	7.43265	6.93339	7.23138	7.12282	7.22569	7.03509	7.13827	7.09412	7.16445	6.92762	7.57432	7.16445	7.10007	7.20909	7.54338	7.41563	7.15656	6.95683	7.54947	7.08543	7.0378	7.04611
11716867_at	FEM1A	coding	7.90297	7.7628	7.67565	8.08099	8.1939	8.10559	8.26757	7.68622	7.76608	7.55342	7.59452	7.68114	7.958	7.84179	7.99901	7.59685	7.5108	7.53357	7.99561	7.98494	8.10869	8.0761	7.85985	8.25278	7.46413
11716868_at	UTP18	coding	9.536	9.75209	9.3262	9.6906	9.85553	9.40007	9.34335	9.60122	9.43346	9.56811	9.71794	9.57255	9.55513	9.62818	9.53682	9.40843	9.36432	9.38876	9.71445	9.43161	9.68595	9.76198	9.34457	9.18343	9.49087
11716870_a_at	PHC2	coding	10.8735	10.801	10.9218	7.83061	9.36089	11.3917	10.8641	10.4992	10.4349	10.5797	10.529	10.5494	10.6535	11.2653	11.0067	10.5673	10.6059	10.5571	10.4261	10.5281	10.0108	9.41029	10.586	11.0826	10.8139
11716871_at	GAA	coding	8.37792	8.40726	8.87617	9.45068	8.47911	9.30193	8.94425	8.1553	9.19114	8.63183	8.61725	8.30627	8.86237	8.95624	8.74627	8.3908	8.76192	9.12776	8.16197	8.9853	8.85729	8.59349	8.85503	9.14044	8.8851
11716872_a_at	ADCY3	coding	8.03662	8.11079	7.93643	9.54291	8.25911	8.06853	8.23361	8.39047	8.07176	8.24244	8.244	8.16634	7.94922	8.19449	8.02943	8.17943	8.49405	8.14019	8.19999	8.2945	8.10012	8.39563	8.16158	8.00921	8.09362
11716873_a_at	WDR46	coding	7.05649	7.62774	6.98171	7.75211	7.70122	7.40702	7.32292	7.24717	7.3794	7.22433	7.27975	7.37015	7.42873	7.26034	7.37358	7.29475	7.46479	7.38521	7.32248	7.1366	7.3728	7.48747	7.11317	7.09391	7.06267
11716875_at	GON7	coding	8.1738	8.21058	8.14555	8.90994	8.97858	8.48423	8.83694	8.31947	8.3399	8.21854	8.45296	8.50176	8.38394	8.26666	8.46393	8.4418	8.12863	8.33303	8.62223	8.7093	8.5043	8.80585	8.4544	8.63952	8.25141
11716876_a_at	TSTA3	coding	8.68937	8.35762	8.41881	8.97195	8.82248	8.76192	8.90428	8.63377	8.45302	8.57354	8.6849	8.70127	8.42716	8.59022	8.76713	8.56199	8.56199	8.4782	8.86252	8.63377	8.63377	8.49845	8.64636	8.5805	8.71138
11716877_at	B4GALT5	coding	3.89234	4.03006	4.43902	4.02342	4.30161	4.66174	4.28016	4.28016	4.29349	4.87242	4.37663	4.75597	4.26272	4.05912	4.28016	4.36932	4.52415	4.33118	4.51467	4.5135	4.00093	4.08694	4.34565	4.25437	4.15903
11716880_s_at	MAD2L1BP	coding	8.80302	8.51968	8.69417	8.13254	7.96668	8.8274	8.47124	8.39968	8.59013	8.36883	8.3368	8.71051	8.84771	8.71384	8.94145	8.18415	8.33849	8.44763	7.64676	8.14872	7.86918	8.08097	8.19916	8.5738	8.06657
11716881_a_at	ZZEF1	coding	8.71023	8.65314	8.64357	7.55919	8.11524	8.47838	8.37667	8.22913	8.45012	8.09738	8.03503	7.94092	8.73467	9.30445	8.83452	8.36578	8.42963	8.44158	8.52433	8.27445	8.74092	8.09064	8.29586	8.37782	8.18663
11716883_s_at	CTR9	coding	12.5591	12.2548	12.1957	13.0503	12.6573	12.2816	12.4501	12.5324	12.291	12.3383	12.2513	12.2531	12.4098	12.2758	12.2858	12.367	12.3034	12.1688	12.3829	12.409	12.3267	12.3662	12.3709	12.3005	12.2603
11716884_a_at	BANF1	coding	7.02386	6.84537	6.89205	5.91641	6.72703	6.82004	6.66955	6.60817	6.27088	6.49245	6.79429	6.72703	6.72008	6.63538	6.29825	6.87038	7.03067	7.14721	6.74994	6.64991	6.60904	7.02718	6.89542	6.5467	6.84868
11716886_a_at	VPS45	coding	8.13693	8.40605	7.84422	8.83477	8.50917	8.09541	8.32936	8.21801	8.06852	8.18118	8.11243	8.37532	8.21505	8.1521	7.87139	8.16307	8.23104	8.00455	8.37518	8.44843	8.22349	8.56267	8.09735	8.19128	8.20592
11716887_a_at	EPCAM	coding	3.88101	3.65419	3.61364	3.31304	3.4829	3.55038	3.48402	3.69063	3.49637	3.59067	3.6055	3.5597	3.66377	3.52492	3.5597	3.54873	3.56065	3.77853	3.4876	3.60137	3.61358	3.46309	3.67584	3.81334	3.59067
11716888_s_at	HEXA	coding	8.54402	8.51255	8.55555	9.19945	8.99508	8.65983	8.51191	8.63366	8.82022	8.69736	8.77346	8.89086	8.83796	8.48677	8.33215	8.58819	8.42572	8.65983	8.73028	8.93316	8.77535	8.80196	8.65983	8.49047	8.56492
11716889_at	DMAC1	coding	3.85316	4.06771	4.05361	3.94181	4.60438	3.76819	3.57321	3.9247	4.44369	4.23754	4.05989	4.35369	4.19441	4.18601	4.32012	4.08538	4.17937	4.1657	4.26175	4.08347	4.33788	4.82208	4.24154	3.91572	4.50516
11716892_at	TOX4	coding	8.68564	8.87877	8.8811	8.07246	8.80433	9.11046	8.89207	8.95537	8.81171	9.03446	8.97216	9.01699	8.90319	8.99408	9.10457	8.88661	8.77074	8.8929	8.89858	8.86757	8.93245	8.73483	8.77646	8.59991	9.07113
11716895_s_at	ISG15	coding	10.2089	10.5544	9.61385	9.75818	10.6196	10.4995	10.4205	9.93899	9.48305	10.66	10.3493	12.301	9.90548	9.99849	10.7916	9.76532	10.7562	11.1346	10.3122	12.1619	10.1283	11.5565	10.1874	10.9136	10.2721
11716896_a_at	PPIE	coding	8.44899	8.99727	8.70053	8.86592	9.0882	8.58486	8.68716	8.84943	8.77301	8.67466	8.78322	8.9473	8.64586	8.72769	8.78978	8.79091	9.09574	8.71328	8.78373	8.91987	8.8179	8.81072	8.619	8.39585	8.90289
11716898_at	ARL3	coding	3.50022	3.27549	3.73104	3.29906	3.50155	3.53883	3.57519	3.48257	3.4272	3.5035	3.44263	3.54788	3.39603	3.36974	3.50008	3.49865	3.56439	3.73468	3.66544	3.50155	3.50155	3.49779	3.55844	3.58687	3.54733
11716901_s_at	TGOLN2	coding	7.47961	7.24072	7.26425	7.02171	7.33655	7.98641	7.50333	7.2363	7.23149	7.49149	7.35209	7.58783	7.34422	6.83897	7.19205	7.18778	6.96964	7.09312	7.2037	7.12696	6.88735	7.22386	7.24243	6.92332	7.36196
11716905_a_at	CDH1	coding	3.89877	3.68756	3.80699	3.80374	3.64004	3.76229	3.68474	3.66831	3.65639	3.70735	3.95631	3.714	3.62874	3.65509	3.65763	3.73626	3.62507	3.71648	3.67214	3.61046	3.73701	3.74111	3.714	3.714	3.67127
11716907_s_at	PITHD1	coding	9.8886	9.83538	9.9413	9.65008	10.1527	9.96788	9.78065	10.0965	10.0177	9.94784	10.0496	9.87697	9.75403	9.7779	9.71767	9.7266	9.81762	9.78711	9.99186	9.79382	10.1992	9.92531	10.0122	9.74828	9.86557
11716908_a_at	RNASET2	coding	12.7081	13.265	13.4447	12.4625	12.9615	13.2844	13.1843	13.1493	13.4274	12.8306	13.1769	13.005	13.0604	12.7272	13.4545	13.3937	13.2315	13.0145	13.0364	13.0517	13.2612	12.6015	13.3237	12.8194	13.4146
11716909_a_at	NR2F6	coding	4.77885	4.82136	4.95677	4.95671	4.80717	4.84483	4.89785	5.20291	4.91522	4.80522	5.08169	5.00795	4.79813	4.87771	4.95138	4.76521	4.67973	4.85065	4.90577	4.77054	5.06631	4.81002	4.87771	5.17614	4.89934
11716913_a_at	MTUS1	coding	5.33755	5.44876	6.51837	4.51932	4.89033	5.3672	5.50207	5.45389	6.28348	5.7168	5.32386	5.63904	5.43921	6.20973	5.7639	5.00177	5.54845	5.24098	5.73191	5.1116	6.08899	5.56219	5.2979	4.88491	5.19735
11716916_a_at	PGAP3	coding	7.21388	7.1611	7.09453	7.32037	7.22493	7.01158	7.07802	6.96327	6.85403	6.91225	7.0349	7.16203	7.11743	7.30537	6.89703	7.14435	7.04737	7.07996	7.12504	6.99029	7.3335	7.17258	7.25729	7.35326	7.11743
11716917_a_at	DDAH1	coding	5.28555	5.01543	5.32196	5.22292	5.37084	5.08638	5.02116	5.11084	5.1149	5.26544	5.43294	5.03423	5.17178	5.03407	4.84369	5.15264	5.25584	4.95691	5.00217	5.07202	4.9786	4.98644	5.21241	5.10944	5.35235
11716918_a_at	NAGK	coding	11.2944	11.4685	11.4664	11.5076	11.0713	11.5833	11.5673	10.9047	11.454	10.816	11.0302	11.5258	11.2625	11.4789	11.5689	11.1285	11.3134	11.6004	10.6612	11.514	10.9076	11.2005	11.1252	11.2387	11.4137
11716919_a_at	PDIA5	coding	6.46512	6.40753	6.06839	6.72818	6.71471	6.69892	6.70903	7.07272	6.4527	6.55855	6.61827	6.63631	6.69401	6.14718	6.36104	6.53687	6.47066	6.25133	6.70286	6.67883	6.62399	6.75999	6.56003	6.06948	6.65477
11716920_at	PLVAP	coding	4.38935	4.16751	4.36291	4.27864	4.13393	4.26237	4.35492	4.41337	4.27864	4.17074	4.36668	4.20938	4.33873	4.17388	4.2982	4.27864	4.31336	4.27864	4.3308	4.1569	4.38668	3.99138	4.44613	4.47705	4.3352
11716921_a_at	CLEC11A	coding	6.49726	6.6104	6.82261	6.75157	6.65677	6.93467	6.74248	6.74111	6.46313	6.68398	7.18705	7.28537	6.4373	6.33444	6.23796	6.36795	6.69158	6.75089	6.4322	6.6505	6.47403	6.78621	6.77279	6.45675	6.82953
11716923_a_at	PURB	coding	6.93077	6.93206	7.16305	5.99496	7.52363	7.07697	6.80961	7.94107	7.85644	8.0248	8.01565	8.17228	6.74274	7.24222	7.1717	7.16666	7.44621	7.38935	7.65345	7.84406	7.37264	7.37938	7.79076	6.70812	7.62313
11716926_a_at	EXOC3	coding	8.4195	8.51631	8.6443	8.55511	8.14703	8.86881	8.67168	8.14238	8.43324	8.26077	8.28962	8.18395	8.56097	8.75449	8.77672	8.45457	8.51815	8.51005	8.26559	8.3449	8.45457	8.3333	8.3715	8.5779	8.3923
11716927_a_at	TBC1D5	coding	8.71634	9.02192	8.87672	9.57104	9.14369	8.82124	9.0884	9.21999	8.98346	9.03094	9.27056	9.21429	8.98515	9.11923	9.01946	9.29276	9.29546	9.27781	9.21357	9.22858	9.09851	9.04945	9.00785	8.94554	9.24139
11716929_a_at	DGCR2	coding	4.11816	4.15009	4.14598	4.38118	4.28607	4.25877	4.20801	4.37196	4.28057	4.30055	4.32924	4.44858	4.20801	3.97033	3.95978	4.05531	4.23601	3.95401	4.27026	4.242	4.10707	4.16321	4.36303	4.12825	4.20348
11716932_a_at	CCDC80	coding	4.54335	4.26707	4.30436	4.6466	4.21363	4.44077	4.36438	4.42069	4.11674	4.4181	4.46615	4.22741	4.25095	4.04926	4.02567	4.18011	4.13118	4.30552	4.30436	4.13159	4.04414	4.30436	4.32045	4.19207	4.44621
11716935_a_at	SOD1	coding	11.7913	11.9349	11.2953	12.0959	12.5395	11.8114	11.9421	12.2331	12.1099	11.8843	12.0026	11.9617	11.775	11.7811	11.9549	12.0554	12.1196	11.8226	12.3129	12.0729	12.3398	12.1578	11.9298	11.9974	11.9809
11716936_a_at	UNC45A	coding	8.03756	8.12719	7.87878	8.92153	8.37823	8.26804	8.47393	7.96636	7.7823	7.63375	7.93349	8.04764	8.26617	8.25015	8.11766	7.96286	8.14643	8.01532	8.16621	8.28115	8.08533	8.19461	8.15565	8.37871	7.78779
11716937_a_at	NUPR1	coding	5.82126	5.52878	5.73632	5.66779	5.58527	5.52905	5.64128	5.69584	5.51257	5.39696	5.57622	5.70578	5.58641	5.57722	5.3642	5.45575	5.55214	5.80753	5.61695	5.69852	5.36368	5.75711	5.77584	5.64859	5.54515
11716938_a_at	SEC61B	coding	11.6217	11.7106	11.7243	11.8027	12.0959	11.8613	11.8984	12.0757	11.9169	11.9173	11.8969	12.0331	11.8424	11.6331	11.6557	11.7608	11.7511	11.7968	11.9259	11.954	12.0156	11.9875	11.9203	11.8722	11.8369
11716939_a_at	HMOX1	coding	8.2762	8.91716	8.85594	9.23074	9.44841	9.6179	9.61308	9.05272	9.25729	8.94919	9.16864	9.72986	8.78888	8.37722	7.89245	8.79338	8.77549	9.23274	8.85579	9.4886	9.20152	9.19789	8.85586	9.55056	9.3397
11716940_a_at	TRIB2	coding	6.31391	6.503	6.16372	6.707	7.08039	5.98929	6.2727	6.44139	6.78155	6.87068	6.11625	6.5151	6.32202	6.56282	6.58844	7.18156	7.23969	7.00674	6.6634	6.17088	7.37482	7.06357	6.88045	6.46112	6.42806
11716942_a_at	ADPRHL2	coding	8.55961	8.65741	8.37872	8.25894	8.35127	9.0331	8.79777	8.08619	8.67056	8.12322	8.02443	8.38914	8.65475	8.49428	8.61582	8.13603	8.16397	8.33742	8.20343	8.50894	8.3714	8.44383	8.14211	8.80009	8.07713
11716943_at	EXOSC5	coding	7.04368	7.62244	7.26782	7.66941	7.99448	7.51557	7.70525	7.50632	7.50631	7.32447	7.63331	7.79438	7.4428	7.15242	7.22294	7.59583	7.41988	7.41182	7.48532	7.40932	7.64242	7.75046	7.55574	7.47245	7.42615
11716944_a_at	YIPF3	coding	7.58109	7.44287	7.69442	6.88239	7.17824	7.89804	7.56106	7.45142	7.08812	7.38053	7.53516	7.46501	6.96523	7.63063	8.11428	7.31881	7.29342	7.37603	7.51719	7.38797	7.37152	6.99777	7.5016	7.60738	7.56116
11716945_s_at	TWF1	coding	7.90529	7.32777	7.60948	6.74352	7.86901	7.57797	7.60359	8.06331	8.18076	8.2245	8.14491	8.04123	7.45047	7.61746	7.83019	7.47726	7.33606	7.57047	7.70414	7.86075	7.85426	7.68808	7.70414	7.42631	7.45267
11716946_s_at	TM9SF3	coding	10.2507	10.2747	10.2078	9.44472	10.2914	10.2818	10.3187	10.2061	10.1734	10.242	10.2688	10.1302	10.3066	10.1647	10.3907	10.0815	10.1012	10.1294	10.2172	10.3109	10.3166	10.0998	10.2533	10.2999	10.2172
11716950_s_at	SRXN1	coding	10.2404	10.0469	11.1934	9.04079	8.58297	10.4485	10.547	9.84229	10.1432	10.6199	10.0082	9.28987	10.4195	10.6659	10.2125	10.3423	10.2807	9.83404	9.6175	10.1785	9.75985	8.94014	9.45126	10.1206	9.48874
11716951_at	NANS	coding	8.80701	8.83664	8.85392	9.05239	8.87771	9.37827	9.19259	8.91114	8.98949	9.09544	9.00733	9.16088	9.00524	8.90116	8.56705	8.75416	8.90904	9.0029	8.74745	8.77043	8.78494	9.09799	9.02404	8.9995	8.92043
11716952_a_at	DPH1	coding	8.71672	8.30662	7.71132	8.42448	8.70034	8.35736	8.41943	8.40367	8.04458	8.6281	8.52051	8.51028	8.05611	8.39384	8.41943	8.35567	8.37283	8.43904	8.77409	8.51911	8.62998	8.97242	8.45121	8.30971	8.1748
11716953_at	TMEM126A	coding	8.98543	9.35619	8.80728	9.39755	9.91185	9.1659	9.33659	9.44666	9.36576	9.49251	9.42058	9.75666	9.12369	8.88122	9.06034	9.3581	9.31915	9.27196	9.63764	9.60934	9.65266	9.79593	9.3782	9.19074	9.24811
11716954_at	CTDSP2	coding	10.2499	10.0088	9.96993	9.36658	9.45809	10.0369	10.0041	9.55077	9.70998	9.38951	9.56508	9.21508	10.195	10.2031	10.587	9.5724	9.95627	9.85703	9.73318	9.70438	9.83075	9.61822	9.83887	10.0831	9.71186
11716958_a_at	AAAS	coding	6.19592	5.88116	6.12389	6.08211	5.84859	5.75622	5.81466	5.83995	5.89831	5.84578	6.04342	6.03019	5.90781	5.92485	5.41997	5.92485	5.86091	6.03369	5.84303	5.94795	5.87756	5.87	5.93179	6.02112	5.831
11716959_s_at	POMGNT1	coding	6.14581	6.44435	6.2027	6.03865	6.58265	6.39741	6.38136	6.28956	6.23248	6.26421	6.31961	6.20843	6.34676	6.13132	6.29174	6.27637	6.43003	6.30295	6.67362	6.36065	6.39471	6.41745	6.32781	6.28526	6.11792
11716960_a_at	FAM3A	coding	7.64399	7.74773	7.85527	8.37941	8.05812	7.77261	8.21478	7.92878	7.66562	7.63884	7.77069	7.77644	7.90737	7.89973	7.84271	7.62827	7.84537	7.78617	7.99142	8.18264	8.06846	7.84951	7.87263	7.88409	7.82322
11716962_a_at	PPM1F	coding	8.54233	8.0143	8.62849	7.14278	7.4431	8.74466	8.12612	7.40967	7.95387	7.47486	8.13823	7.77809	8.48162	8.29857	8.8523	8.01332	7.83638	8.08973	7.64499	8.16839	7.64764	7.68632	8.37076	8.26087	8.08459
11716965_a_at	ATN1	coding	5.48458	5.36457	5.57007	5.22747	5.25375	5.35878	5.29062	5.39697	5.36457	5.40082	5.37833	5.45758	5.56017	5.32807	5.42531	5.54255	5.59771	5.55481	5.5574	5.35682	5.54132	5.43947	5.51655	5.63996	5.48633
11716967_a_at	NRP2	coding	4.9417	4.76723	5.15838	5.16327	4.91514	5.15397	5.22774	4.72607	4.80331	4.89798	5.07392	4.83086	4.89798	4.88256	4.52892	4.55781	5.07441	5.02225	4.89037	4.90854	5.0498	4.34646	5.12781	4.80296	4.68215
11716971_a_at	MRAS	coding	3.98079	3.94242	3.95795	3.99906	3.70238	3.88768	4.04781	4.10526	3.88313	3.93189	3.81548	3.82612	3.93459	4.07399	3.70612	3.7225	3.96561	4.0753	3.67349	3.99279	3.94233	3.73209	3.87458	3.81812	3.79246
11716972_s_at	NSF	coding	9.5117	9.59209	9.46444	9.25696	9.37802	9.6515	9.72612	9.05568	9.49692	9.19484	9.2698	9.46554	9.84113	9.47811	9.58468	9.30127	9.35457	9.41103	9.15436	9.45108	9.27004	9.40704	9.12561	9.48499	9.44535
11716974_a_at	PDK4	coding	8.20231	7.9311	6.17919	8.4471	8.8223	8.58271	7.02472	6.67602	8.81769	7.91925	5.687	8.23366	8.37892	7.5659	7.31047	8.45095	5.42531	7.41662	6.76748	7.59268	8.00379	8.72484	7.70207	8.26422	7.17928
11716976_x_at	GLRX3	coding	8.15572	7.80188	7.51607	8.10576	8.6339	8.16305	8.12004	8.00909	7.96532	8.32499	8.12609	8.28851	7.85486	7.89972	7.77369	8.01077	7.69835	8.04419	8.35311	8.24008	8.24591	8.42246	8.13993	7.98618	8.07703
11716977_a_at	NSFL1C	coding	8.36986	8.93203	8.61137	7.72469	8.09525	8.6382	8.25834	8.78573	8.82824	8.52433	8.67692	8.67995	8.66012	9.08794	8.89115	8.75545	8.49114	8.73808	8.65306	8.66695	8.49906	8.10357	8.42692	8.51392	8.99284
11716979_a_at	SLC35A4	coding	7.13235	7.3668	7.27823	7.87906	7.55049	7.48683	7.68622	7.33577	6.99921	7.35054	7.33278	7.44415	7.42411	7.46217	7.5503	7.34808	7.4414	7.39649	7.62967	7.60674	7.4414	7.61369	7.36877	7.47941	7.42907
11716981_x_at	MIEN1	coding	9.40547	9.39092	9.23045	9.6828	9.65727	9.76729	9.76339	9.5147	9.4222	9.39954	9.39482	9.67435	9.45248	9.24834	9.51218	9.18128	9.25474	9.37705	9.55823	9.65007	9.53507	9.45021	9.5379	9.58743	9.36797
11716982_at	CMSS1	coding	6.71427	6.98167	6.25403	6.32569	7.23868	6.86922	6.87273	7.23925	6.98022	7.09591	7.29141	6.7213	6.6175	6.85659	6.93718	6.93002	6.93002	6.59401	7.59065	6.98237	7.04123	7.09389	7.22857	6.91281	7.0361
11716983_at	CDC34	coding	7.80235	7.96833	7.43077	7.60803	7.72006	8.36301	7.84553	7.78284	7.84382	7.83542	7.73789	7.40124	8.12579	7.7769	7.69057	7.81126	7.83326	7.71501	7.68039	7.61175	7.87529	7.70061	8.21264	7.60559	7.66308
11716984_a_at	PNKD	coding	9.02465	9.35207	8.99487	9.96518	9.99277	9.54642	9.61457	9.65831	9.21089	9.36263	9.6087	9.55607	9.29419	8.99507	9.21777	9.41501	9.27996	9.25548	9.73431	9.52565	9.9434	9.80064	9.56857	9.61336	9.55062
11716986_a_at	GTF2B	coding	10.8336	10.6926	10.8967	9.56703	10.2164	11.0117	10.7083	10.5422	10.673	10.6955	10.5702	10.5703	10.7741	10.7671	10.9608	10.4772	10.551	10.5705	10.3907	10.3273	10.3409	10.254	10.2318	10.7583	10.4394
11716987_a_at	HMGCS1	coding	6.00171	5.823	5.90464	5.94013	5.99731	5.61903	5.43098	6.04838	6.01439	6.06659	5.87507	6.23993	5.87507	5.90711	5.69761	5.61508	5.951	6.0303	5.79589	5.74756	5.90373	6.03752	5.47217	5.16651	5.90903
11716988_s_at	PNRC2	coding	11.4158	11.3674	11.1717	11.4875	11.4188	11.3112	11.3917	11.4503	11.5801	11.4036	11.4144	11.4345	11.4175	11.3942	11.4248	11.3979	11.3979	11.2688	11.3979	11.2491	11.5801	11.4978	11.1423	11.4385	11.258
11716990_at	AREL1	coding	5.03227	4.88882	5.2581	5.14981	4.71946	5.20231	5.17262	5.06614	4.90824	4.82705	5.11484	4.56953	5.11852	4.86273	4.75668	5.11145	4.98224	5.01341	4.94589	4.72148	4.90587	4.81557	5.00381	5.02384	5.19216
11716992_at	CIC	coding	8.32229	7.89476	8.03268	7.8302	7.57755	7.97807	8.1155	7.5332	7.73151	7.72229	7.92904	7.56342	7.9938	8.19562	7.83292	8.00132	8.08712	8.09853	7.87883	7.78525	7.85949	7.80564	7.90902	8.21284	7.66803
11716993_a_at	CSF1R	coding	9.45682	9.17659	8.85487	9.68291	9.5337	9.28257	9.30089	8.84447	9.13986	9.15598	8.93962	9.43323	9.26039	9.11904	8.68651	9.26039	8.91835	9.47658	9.32049	9.42433	9.5477	9.49332	9.10285	9.21862	9.40739
11716994_s_at	WSB2	coding	9.92572	9.68702	9.43205	9.88514	9.76852	10.2364	9.71317	9.43584	9.23089	9.84525	9.457	10.0372	9.79535	9.77567	10.04	9.42073	9.81079	9.61036	9.73615	9.81092	9.64514	10.0182	9.64363	9.79711	9.63794
11716996_a_at	TSPAN4	coding	6.3475	6.87205	6.56069	6.93764	7.69769	7.47143	7.08451	6.52439	6.64669	7.20252	6.58636	7.24486	7.18257	6.58776	5.57436	6.39287	7.07466	7.01686	7.25896	6.98717	7.04308	7.34466	6.85273	6.69285	6.9301
11716998_a_at	RHBDD3	coding	6.60111	6.90193	6.85735	7.07879	6.82851	6.80756	6.79304	6.87753	6.70986	6.66245	6.79304	6.67959	6.64906	6.68268	6.69668	6.67289	6.70149	6.79304	6.80992	6.78315	6.66788	6.87133	6.73567	6.92183	6.82184
11716999_a_at	RASA1	coding	9.05456	8.87343	8.64345	7.69527	8.70353	8.69483	8.66558	8.70613	8.9283	8.71061	8.7893	8.51296	8.94549	8.85273	8.85362	8.5006	8.41935	8.58772	8.77028	8.64497	8.96963	8.51204	8.46039	8.76566	8.50524
11717000_s_at	GUCD1	coding	9.15651	9.16037	9.08841	9.46444	9.09846	9.37421	9.23038	9.0929	8.9656	9.09971	9.09971	9.03881	8.95384	9.09281	9.0615	9.02603	8.85914	9.09706	9.08059	9.07323	9.16885	9.27685	9.16594	9.33224	9.06527
11717001_s_at	YTHDC1	coding	11.4182	11.5018	11.5376	10.2806	11.1583	11.3171	11.2912	11.1521	11.6141	10.9867	11.1594	10.9448	11.4245	11.4324	11.5362	11.1955	11.2343	11.2237	11.2865	11.2345	11.533	11.0035	11.1303	11.4031	11.2873
11717003_s_at	FKBP9	coding	4.59263	4.59341	4.42768	5.21803	4.34397	4.56533	4.55035	4.60527	4.68507	4.63366	4.86154	4.51791	4.30252	4.63522	4.36039	4.63387	4.72568	4.64834	4.55815	4.73656	4.52086	4.84365	4.574	5.20111	4.58018
11717005_a_at	POLDIP3	coding	5.7757	5.98963	6.17877	6.4746	6.00678	5.98376	6.18193	5.68265	5.92647	6.29	6.45219	6.34179	5.63135	5.878	6.12586	5.85893	5.90209	6.04616	5.96925	6.00678	5.89427	6.13625	6.14247	5.65765	6.1201
11717008_a_at	BNIP3L	coding	11.2947	10.9156	11.5107	11.0998	10.9948	11.3175	11.3668	11.3499	10.6342	11.3799	11.3688	11.0485	11.1589	11.0426	10.581	11.2817	11.0563	11.2355	10.9182	11.1203	11.1084	11.1804	11.3687	11.0154	11.3205
11717009_s_at	MCFD2	coding	7.93121	7.7679	7.71512	7.18345	7.87661	7.87988	7.68558	7.73756	7.8346	8.00737	7.56258	7.79492	7.81461	7.82013	7.86958	7.78118	7.7272	7.6486	7.73836	7.62732	7.68884	7.82461	7.43974	7.40007	7.77704
11717011_a_at	ATP6V1E1	coding	10.9245	10.9715	11.0897	11.0832	10.7664	11.1466	10.9864	10.8717	10.9639	10.9738	10.9763	11.1809	11.1211	11.0984	11.1436	10.8527	10.8804	10.9672	10.6496	11.0216	10.6522	10.7043	10.8852	10.7914	10.928
11717012_s_at	VAMP8	coding	11.0442	11.3636	10.8669	11.6653	11.9051	11.2729	11.533	11.2752	11.4084	11.2307	11.3573	11.6115	11.3085	11.1186	10.9375	11.314	11.282	11.6069	11.5178	11.5243	11.5808	11.7874	11.382	11.2167	11.333
11717013_a_at	SNRPF	coding	9.15379	9.50893	9.01897	9.48852	9.98542	9.54084	9.58949	9.76674	9.56003	9.65182	9.81593	9.57145	9.18603	9.05349	9.26192	9.50893	9.60604	9.30887	9.83238	9.40234	9.66098	9.43679	9.25208	9.0938	9.66125
11717015_a_at	CLDN7	coding	5.36539	5.38427	5.41129	5.45603	5.29611	5.51586	5.42531	5.23899	5.37858	5.50603	5.63328	5.1494	5.24242	5.557	5.43852	5.26062	5.44783	5.52902	5.17709	5.37909	5.46047	5.62541	5.48708	5.41256	5.36326
11717016_a_at	LAMTOR2	coding	8.84717	9.06187	8.7399	9.54223	9.4711	9.42446	9.28149	9.17596	8.97065	9.15572	9.21649	9.49028	9.12266	8.78657	8.94487	8.79861	9.08059	9.06091	9.28747	9.50704	9.2185	9.48256	9.15284	8.99417	9.16101
11717017_a_at	OCIAD2	coding	8.53601	8.94506	8.16558	8.41127	9.59915	9.04035	9.2773	9.45658	9.01968	9.24786	9.39727	8.94886	8.56717	8.41201	8.88005	8.96222	9.18238	8.65508	9.5703	9.02109	9.53384	9.26689	9.16535	9.04035	9.04035
11717018_a_at	ATP1A1	coding	10.2167	10.465	10.1815	9.65355	10.4365	10.1063	9.90672	10.1284	10.0529	10.1089	10.1142	10.1801	10.3762	10.1515	10.1755	10.1078	10.1394	10.1466	10.2468	10.2963	10.5047	10.3446	10.0729	9.94669	10.1619
11717020_a_at	TMEM222	coding	7.2704	7.18578	7.41053	7.52154	7.43068	7.43377	7.76443	7.38703	7.20373	7.25024	7.49679	7.33137	7.33718	7.64941	7.86198	7.38778	7.5496	7.56535	7.60491	7.62641	7.4522	7.26133	7.4522	7.70916	7.55565
11717023_a_at	SDF2	coding	9.49454	9.56815	9.67856	8.85121	9.30289	9.84899	9.67464	9.45518	9.41881	9.38113	9.38976	9.34337	9.52845	9.29398	9.75284	9.17904	9.29485	9.47108	9.32005	9.42038	9.3384	9.00322	9.43936	9.43843	9.36344
11717024_at	MRPL23	coding	9.01575	9.4052	8.952	9.99078	10.0573	9.77788	9.94587	9.6872	9.37358	9.61015	9.70911	9.89608	9.29626	9.12327	9.1094	9.25572	9.45564	9.53835	9.80044	9.60499	9.75998	10.0288	9.60499	9.48521	9.68911
11717025_s_at	CXCL5	coding	9.33965	9.02778	8.98619	10.419	9.63917	9.6445	10.0519	9.25221	9.77715	9.59611	9.83323	9.735	10.0856	9.34856	9.31469	9.55261	9.66975	9.48956	9.15412	9.54819	9.34794	9.28972	10.2291	9.48095	9.21189
11717028_a_at	BAP1	coding	4.55887	5.03252	4.93372	5.08694	4.94808	4.86046	4.95497	5.15475	4.68851	4.77108	4.95485	4.95081	4.79521	4.73334	4.93372	5.17806	4.88036	4.75231	5.11597	5.09405	4.8143	5.04282	4.7883	4.97825	4.94481
11717030_x_at	PACS1	coding	7.08294	7.01638	7.07402	6.84115	6.73284	7.08294	7.18164	6.89871	7.01753	7.13404	7.32927	6.91885	6.97455	7.14822	7.22128	7.08294	6.98384	7.1477	7.04991	6.85589	7.13601	6.96705	7.27521	7.53352	7.26402
11717031_a_at	DELE1	coding	5.35297	5.89368	5.69723	5.93959	5.63748	5.59881	5.44164	5.26896	5.54436	4.95634	5.05214	5.42901	5.76645	5.60362	5.87322	5.58606	5.6408	5.6089	5.44387	5.64192	5.70617	5.70482	5.64111	5.58043	5.37366
11717036_a_at	HDAC5	coding	8.84415	8.86456	9.00634	8.57775	8.61195	9.05452	8.99423	8.78108	8.55646	8.47282	8.92279	8.36055	8.73067	9.04885	9.09742	8.73516	8.68739	8.86869	8.73196	8.75177	8.97107	8.66181	9.23462	9.1456	8.83378
11717038_a_at	RNF13	coding	11.4032	11.6531	11.8846	10.6267	11.2857	11.6531	11.8555	11.6091	11.4752	11.9458	11.4886	11.9001	11.5639	11.6168	11.9586	11.9528	11.9552	12.0614	11.4609	11.6465	11.6783	11.4789	11.6444	11.6489	11.8249
11717039_a_at	GADD45A	coding	9.36932	8.32473	8.90303	10.1506	9.06505	10.0697	9.18191	9.317	8.91404	9.46736	9.15232	8.94704	8.85922	8.86429	8.76602	9.38583	8.9961	8.95202	8.73502	9.0034	8.84879	8.6271	9.55305	9.27014	9.12478
11717040_at	MTMR4	coding	4.61965	3.97783	4.14776	4.15494	4.0058	4.14787	4.07449	4.32549	4.27864	3.96841	4.11167	4.24048	4.06403	4.06442	4.09584	4.16025	4.12624	3.95664	3.86366	4.29426	4.19453	4.26582	4.06097	4.14279	4.13181
11717042_at	GID8	coding	9.18521	9.45862	9.26465	8.71828	9.42813	9.30789	9.38533	9.58277	9.42645	9.35195	9.44539	9.29804	9.42822	9.34372	9.22447	9.38824	9.21242	9.29209	9.43496	9.22664	9.51219	9.38808	9.35962	9.38769	9.49207
11717044_a_at	TCERG1	coding	7.54241	7.79871	7.1509	7.11743	7.70024	6.9505	7.01802	7.22263	7.83472	7.53893	7.37974	7.24952	7.59595	7.86492	7.42028	7.5166	7.43161	7.41543	7.69004	7.27642	7.74013	7.59301	7.30829	7.0298	7.53394
11717045_a_at	C2	coding	5.99663	5.82864	5.87507	6.4473	5.9396	5.77202	5.70419	5.39135	5.42698	5.77727	5.55962	6.58807	5.78634	5.95605	5.46535	5.42387	5.81059	5.92956	5.87739	5.83233	5.74313	7.1253	5.63771	6.05463	5.91609
11717046_at	C11orf95	coding	5.66915	6.17075	5.58116	6.02057	5.6769	5.38885	5.4189	5.58649	5.9349	5.66915	5.09369	5.38885	5.69674	6.0223	6.31597	5.87438	5.61543	5.47644	5.79298	5.57002	5.70174	5.78408	5.58756	5.6166	5.63204
11717047_s_at	CLDND1	coding	9.93929	10.1766	10.0983	9.98142	10.017	9.9218	10.023	10.0014	10.3451	9.98267	10.0856	9.97965	10.117	10.3718	10.09	10.012	10.0126	9.96977	10.2329	9.93217	10.4353	9.98666	9.92453	9.95323	9.89905
11717048_a_at	DES	coding	4.95342	4.84691	4.99675	5.14041	4.8485	5.1267	5.01205	4.73423	4.90566	4.41286	4.95416	4.68932	4.77024	4.96496	4.93603	4.92896	4.79342	5.08887	4.89039	4.77167	4.96693	4.89039	4.79496	5.17719	4.95602
11717051_s_at	SSR1	coding	11.8559	11.9654	11.7025	11.5558	12.1173	11.9272	12.0305	11.9802	11.8318	11.9764	12.0486	11.9496	11.9484	11.978	11.9596	11.9395	11.8402	11.9897	12.0263	12.0703	11.9526	12.0095	11.9244	11.9519	12.0415
11717055_a_at	CORO1C	coding	6.55535	6.58878	7.32949	7.43189	6.43378	6.6481	6.73975	7.11743	6.56083	7.30904	7.13986	6.5994	6.62057	6.91939	6.86156	6.64982	6.87389	6.8012	6.03729	6.47812	6.17209	5.93143	6.33148	6.25954	6.92927
11717058_x_at	RPL5	coding	12.1374	12.5023	11.966	12.6949	12.9475	12.3427	12.567	12.682	12.7017	12.7116	12.899	12.5156	12.3549	12.2062	12.288	12.627	12.6718	12.4219	12.8846	12.468	12.961	12.7513	12.5604	12.3311	12.7699
11717059_a_at	HDHD5	coding	8.30887	8.54842	8.43532	8.77824	8.59822	8.44449	8.39546	8.2619	8.55616	8.25796	8.59777	8.48307	8.46963	8.22475	8.10406	8.26134	8.24269	8.26126	8.35813	8.17079	8.48068	8.60167	8.39988	8.40194	8.50428
11717060_a_at	DECR1	coding	10.6243	10.7401	10.7239	10.3645	10.507	10.6998	10.5715	10.2402	10.6497	10.8277	10.2502	10.9806	10.783	10.8494	10.8099	10.621	10.3984	10.8786	10.6086	10.6379	10.5292	10.7919	10.5176	10.4989	10.6234
11717061_a_at	PPP1R1B	coding	5.24926	4.95598	5.02357	4.93461	4.86926	4.88471	5.09016	4.97165	4.93461	4.61109	5.29418	5.1124	5.1116	4.71094	4.53766	4.93577	4.9284	4.93461	4.97348	5.03726	4.93461	4.94307	5.11729	4.72983	4.94667
11717062_at	AP1M2	coding	5.65785	5.69301	5.65785	5.44651	5.17697	5.65785	6.0348	5.73975	5.39351	5.55601	5.52662	5.43059	5.58762	5.58532	5.90857	5.74354	5.49244	5.65184	5.58221	6.0093	5.43585	5.65785	5.97875	5.88285	5.75683
11717063_s_at	SMARCD2	coding	9.2279	9.32601	9.38145	9.15932	9.28037	9.71056	9.48126	9.17739	9.32004	9.03422	9.11939	9.16605	9.32393	9.62522	9.5456	9.32601	9.27381	9.31004	9.41566	9.38565	9.35821	9.22061	9.32601	9.43995	9.20642
11717064_a_at	CPQ	coding	9.88107	10.1966	10.1721	9.85532	9.70304	10.2624	10.3672	10.0986	9.7046	10.1419	10.1966	10.1356	10.1413	9.87678	10.4185	10.0365	10.0478	10.0983	10.1914	10.0397	9.88251	9.73504	10.135	10.4952	10.0661
11717065_a_at	GREM1	coding	4.18498	4.39973	4.44707	4.87438	4.39973	4.31792	4.41265	4.39973	4.35187	4.2783	4.40221	4.31467	4.34973	4.34972	4.4596	4.61058	4.30226	4.33366	4.40535	4.40305	4.19429	4.37312	4.49991	4.61955	4.37011
11717068_a_at	DIP2B	coding	8.03705	6.1528	8.16898	6.5776	5.71767	8.39722	6.11759	5.77112	7.9573	8.39861	7.38873	6.02248	8.14003	6.00398	6.41504	5.85326	6.26094	7.65353	6.02791	7.379	5.94358	5.98603	6.05318	6.15434	8.40229
11717070_x_at	KTN1	coding	9.22731	9.41357	9.2402	9.84842	10.045	9.09635	9.32261	9.51589	9.61153	9.57299	9.46833	9.38715	9.38334	9.42881	9.16442	9.58984	9.6624	9.46777	9.59466	9.64644	9.80647	9.9749	9.52084	9.24174	9.56707
11717073_a_at	AEBP1	coding	7.44948	7.14582	6.77163	7.5496	6.93422	6.64817	7.21701	7.06331	6.85386	6.91664	7.08404	7.05467	6.87547	7.02563	7.04061	6.97007	6.81043	6.95297	6.95592	6.72703	7.23077	7.06382	7.02685	7.23548	7.13714
11717074_a_at	LZTS2	coding	5.72354	5.48321	5.67636	5.65497	5.56553	5.63655	5.7481	5.58649	5.58649	5.46687	5.65162	5.58649	5.10568	5.58649	5.58649	5.58377	5.78036	5.70825	5.48094	5.34247	5.84393	5.64226	5.59512	5.66541	5.44689
11717075_a_at	ZFAND6	coding	9.20543	9.00368	9.39488	8.69809	8.70369	8.46227	8.11202	9.33072	8.92583	9.39218	9.35684	9.18539	9.04669	8.85915	8.88932	8.82328	8.96188	8.8817	8.31632	8.49958	8.4633	8.32249	8.46981	7.30703	9.10436
11717079_a_at	VPS52	coding	7.7979	7.67507	7.50589	7.80969	7.22435	7.031	7.45948	7.17928	7.54337	7.26331	7.37225	7.21388	7.49477	7.84143	7.63436	7.57693	7.70782	7.6742	7.56343	7.30865	7.68775	7.39779	7.4487	7.39007	7.23776
11717082_a_at	TSPAN9	coding	7.98495	7.62853	7.60591	9.65405	8.12254	8.47812	9.06972	8.79069	7.70116	7.99182	8.04272	8.02483	8.09396	8.91277	7.67827	7.67453	8.42131	8.00615	7.28721	8.08214	7.65745	7.7096	8.08894	8.01243	7.45301
11717084_a_at	PRPS1	coding	6.79893	7.10721	6.96512	7.2513	7.95284	7.24612	7.07897	7.98684	7.7183	7.92869	7.76802	7.82765	6.84958	7.07746	6.90353	7.46553	7.58786	7.34992	7.64716	7.41968	7.66198	7.37475	7.38604	6.66881	7.65896
11717086_x_at	RBM39	coding	8.85054	9.22955	9.18569	8.74847	9.11863	9.17201	9.04539	9.19603	9.57927	9.34452	9.2062	9.18956	9.01839	8.91933	9.00287	9.22361	9.35679	9.22347	8.95768	9.26727	9.41484	9.16334	9.30749	9.20903	9.40003
11717090_a_at	HIST2H2BE	coding	10.1019	9.72747	10.5714	11.0815	8.88904	9.80831	9.7998	9.6802	9.98573	9.43539	9.65763	9.80434	9.95006	9.95198	9.80464	9.84141	9.81842	9.75331	9.14344	10.0212	9.39425	9.45534	9.82598	9.64205	9.25488
11717091_s_at	CDKN1B	coding	11.8181	11.5734	11.4379	9.83083	11.018	11.5579	11.5853	11.6579	11.453	11.7416	11.8465	11.2457	11.5996	11.7328	11.7939	11.8463	11.4846	11.236	11.0825	10.8936	10.7829	10.8261	10.6728	11.7182	11.4536
11717093_at	TCTA	coding	7.68693	7.83096	7.66223	8.34036	8.32123	8.32287	8.37013	8.20979	7.46925	7.72229	8.02797	7.91631	7.77937	8.05709	7.97507	7.84821	7.9011	7.62914	7.92455	8.31567	8.07225	7.9555	7.98774	8.14999	7.95547
11717095_s_at	COX6A1	coding	12.749	12.8058	12.5317	12.9737	13.0985	13.1281	13.1361	12.9929	12.7533	12.8405	12.9269	13.0945	12.7999	12.6143	12.8138	12.7704	12.7658	12.7746	12.9765	13.0213	12.9882	13.0733	12.9724	12.9956	12.8708
11717096_a_at	HSPH1	coding	8.16689	8.53998	8.05426	8.00122	8.50341	7.2972	7.35803	7.5564	8.45122	7.5233	7.31906	7.54947	8.28164	7.91961	8.53859	8.24711	8.29111	7.86737	7.5955	7.83416	7.92586	8.081	7.6011	7.54583	7.37356
11717097_a_at	NAA20	coding	9.2434	9.409	9.12632	9.64478	10.0283	9.52126	9.66742	9.60231	9.5447	9.59491	9.64909	9.85713	9.49513	9.44328	9.24873	9.64593	9.483	9.60247	9.89741	9.72578	9.88213	10.0379	9.50408	9.42312	9.67687
11717098_a_at	RPA2	coding	10.5412	10.2309	10.0473	9.86563	10.4206	10.3134	10.5264	10.2492	10.2264	10.1767	10.1369	10.1962	10.2155	10.0837	10.4829	10.1781	10.3302	10.4384	10.2784	10.3644	10.0653	10.0714	10.1411	9.87961	10.1611
11717100_a_at	SLC38A1	coding	5.53885	5.44783	5.22985	5.19312	6.62607	5.32191	5.37568	5.99009	5.43012	5.36546	5.59254	5.46588	5.46532	5.5396	5.25363	5.78854	5.90701	5.2966	5.72315	5.57975	5.98929	5.80369	5.72952	5.05974	5.86591
11717104_a_at	GRHPR	coding	9.47399	9.40875	9.45453	10.555	9.87721	9.44355	10.0736	9.61822	9.18171	9.72476	9.57963	10.0014	9.40087	9.27728	9.03806	9.59178	9.61784	9.36375	9.41294	9.884	9.48095	10.0474	9.3909	9.91613	9.37825
11717105_a_at	PSMB5	coding	7.75881	7.93654	7.69253	7.42546	7.82024	8.15235	7.97217	7.73399	7.84275	7.60625	7.76067	7.71648	8.00238	7.7884	7.79427	7.57693	7.82655	7.52737	7.6987	7.81508	7.8824	8.08913	7.55489	7.84975	7.62533
11717107_a_at	PDLIM5	coding	9.31852	9.40693	9.15656	9.33245	9.44337	9.29884	9.46788	9.22272	9.49748	9.33401	9.18243	9.63821	9.76836	9.43556	9.51228	9.35338	9.28579	9.41856	9.45069	9.59753	9.42838	9.56855	9.11638	9.43035	9.19543
11717108_x_at	PCM1	coding	4.91358	4.86283	4.61269	4.56777	4.94604	4.75396	4.52454	4.61734	4.45765	4.4042	4.43578	4.32773	4.75173	4.32688	4.88419	4.80929	4.69602	4.75523	4.41325	4.76657	4.57857	4.31627	4.51887	4.37172	4.53785
11717110_a_at	REPIN1	coding	5.24932	5.25849	5.40784	5.5514	5.47051	5.40379	5.39382	5.31586	5.33409	5.28161	5.28654	5.41448	5.36714	5.12526	5.19658	5.33968	5.49894	5.28542	5.19498	5.21397	5.24513	5.3578	5.48434	5.49298	5.58765
11717113_a_at	ETHE1	coding	7.4971	7.68064	7.54742	8.58527	8.47968	8.15318	8.38892	8.11291	7.91154	7.99008	8.24022	8.20657	8.02736	7.53198	7.54557	7.85792	7.9931	7.85993	8.00865	8.24391	7.89821	8.19838	8.17946	7.81301	7.89449
11717114_a_at	SUPT16H	coding	9.3882	9.60201	9.40526	8.18857	9.3952	9.23459	9.25449	9.3126	9.35307	9.2578	9.24948	9.30883	9.48465	9.42497	9.44526	9.38242	9.49463	9.26404	9.30277	9.26494	9.40687	9.21145	9.10465	9.23482	9.4388
11717115_at	CERK	coding	8.03731	8.97549	8.94174	7.67178	8.13593	8.35114	8.46816	8.23396	8.07234	8.35731	8.10743	8.10524	9.0003	8.61834	8.72671	8.73657	8.81648	8.7808	8.43902	8.33993	8.90585	8.25841	8.31142	8.55681	8.37965
11717117_a_at	PDXP	coding	7.14862	7.29601	7.02388	7.79074	7.53114	7.39791	7.3446	7.17394	6.90441	7.1128	7.14285	7.10509	7.04027	7.12403	7.08464	7.28812	7.07935	6.95949	7.59305	7.24368	7.33368	7.46754	7.08662	7.6216	7.16342
11717118_a_at	P4HA2	coding	3.92833	3.89323	3.92833	4.12827	3.92833	3.92538	3.84845	3.96524	3.73515	3.86468	3.95454	3.92943	3.95095	4.04822	3.89175	3.92898	3.74515	3.92833	3.81339	3.75341	4.11008	4.19483	3.8823	3.94455	4.04699
11717119_a_at	C6orf106	coding	7.02386	7.20452	7.03873	7.51915	7.91812	7.64049	7.21271	7.47898	7.06289	7.62894	7.45111	7.3851	7.33391	7.22299	7.18094	7.51325	7.4731	7.50455	7.49613	7.62084	7.59389	7.56052	7.61471	7.22821	7.40224
11717123_a_at	PPP1R12B	coding	8.8275	8.44671	8.32151	6.37192	7.39385	8.17113	7.93678	8.51979	8.69094	7.74644	8.47068	7.75331	8.33313	8.62795	8.59661	8.23007	7.92073	8.34198	8.12744	8.33341	8.48224	7.22312	8.69408	8.73041	8.27362
11717124_at	SH3PXD2A	coding	4.7839	4.39973	4.63092	4.157	4.11453	4.19373	4.30142	4.24377	4.27089	4.19057	4.17833	4.10969	4.25379	4.30643	4.28016	4.18157	4.35051	4.56926	4.20378	4.34377	4.31925	4.24084	4.32501	4.25651	4.34392
11717127_a_at	ANPEP	coding	11.6302	11.1809	11.258	11.2447	10.6922	11.4893	11.568	11.1687	11.0017	11.0306	10.9203	10.0668	11.004	11.5838	11.737	11.1912	11.4514	11.3668	11.2969	10.8995	11.0355	9.7911	11.4275	11.4756	11.106
11717128_a_at	CLN6	coding	6.72079	7.16981	7.02889	7.02519	7.28607	7.10559	7.4292	7.4205	6.11817	6.57796	7.10105	6.76063	6.95883	7.51108	7.41488	6.83808	6.34787	7.06367	7.15154	6.96918	7.37609	7.1688	7.23824	7.59167	7.05747
11717129_s_at	SAR1A	coding	9.97319	9.68639	9.84599	8.92562	10.0832	9.94674	9.86089	9.85013	10.1791	10.1005	10.076	9.80724	9.99602	9.95492	10.0461	9.97787	9.61948	9.80898	10.1806	9.89839	9.814	9.72731	9.69929	10.0285	9.87598
11717131_a_at	AHNAK2	coding	3.33458	3.10607	3.20797	3.10246	3.02851	3.39003	3.13862	3.17466	3.17214	3.13862	3.158	3.0723	3.14717	2.99915	3.40801	3.09381	3.19226	2.99981	3.3251	3.1093	3.13254	3.26304	3.13862	3.11055	3.08715
11717133_a_at	MAFG	coding	7.95432	7.93485	8.32663	8.69893	7.67637	8.18097	7.78056	8.02852	8.28343	7.88907	8.09434	8.03862	8.09065	8.0621	7.83343	7.72786	8.07476	8.04947	7.66826	7.69083	8.01265	7.86422	8.12336	8.01336	7.84004
11717135_a_at	PCSK1N	coding	6.66833	6.45205	6.55665	6.83399	6.6061	6.77442	6.49055	6.62758	6.47712	6.67101	6.65006	6.64612	6.49693	6.42536	6.49579	6.59715	6.61711	6.80806	6.52012	6.6079	6.76789	6.79772	6.83684	6.65145	6.99312
11717137_s_at	CDC42EP4	coding	6.52803	6.46055	6.87579	6.38765	6.58472	7.16597	6.61294	6.40197	6.2227	6.66243	6.33899	6.84868	6.64018	6.72378	6.44657	6.64018	6.45234	6.59451	6.63306	6.99248	6.63073	6.65473	6.67908	6.84718	6.85467
11717139_a_at	HARS	coding	8.41477	8.78695	8.25399	8.92806	8.87152	8.5241	8.60046	8.67212	8.77091	8.71558	8.71373	8.74595	8.67414	8.91953	9.0078	8.57862	8.88635	8.75777	8.95055	8.65325	8.92781	8.82549	8.71162	8.73054	8.62291
11717140_a_at	COG4	coding	9.03404	9.13367	9.01477	9.39082	8.98945	9.00562	9.01714	8.81872	9.12986	8.77322	8.97988	9.03284	9.08983	9.08125	9.04508	8.95424	8.95291	9.04993	8.95865	9.16295	9.00736	8.91358	9.07077	9.13092	8.88522
11717142_at	LANCL1	coding	4.63092	4.82403	4.7696	4.98212	4.68082	4.58144	4.63092	4.36131	4.64716	4.34731	4.47967	4.64149	4.76386	4.73334	4.8029	4.69901	4.65141	4.53347	4.40068	4.92084	4.45991	4.30815	4.65626	4.43776	4.46377
11717146_at	PTPN1	coding	10.045	10.0902	9.98443	10.0068	10.3139	10.1486	10.0627	10.105	10.2005	10.2597	9.97162	10.1994	10.0341	10.0744	10.0849	10.2286	10.2601	10.2309	10.3939	10.2329	10.372	10.2385	10.0865	10.0165	10.1485
11717148_s_at	SELENOH	coding	10.8095	11.2027	10.9026	11.7619	11.5129	10.9649	11.1647	11.2485	11.0516	11.1674	11.2782	11.233	10.8609	10.842	10.8403	10.9626	10.9162	10.9367	11.2516	11.2026	11.3096	11.5929	10.9987	11.044	11.1251
11717149_a_at	USB1	coding	8.22305	7.63636	8.29194	7.69219	7.97942	8.91664	8.78075	7.95247	7.61823	8.07221	8.09455	8.04665	8.10766	8.03595	7.9813	8.18871	8.18829	8.03652	8.37284	8.16999	7.86452	8.10357	8.37889	8.75287	8.01533
11717151_s_at	APMAP	coding	8.09077	7.66247	8.75485	6.69397	7.47293	8.84812	7.94024	7.95241	7.76791	8.39444	7.63548	7.60291	8.24536	7.88762	8.40857	7.8955	8.15242	7.81842	7.17837	8.23128	6.5859	6.47834	7.71301	7.42724	7.79892
11717154_a_at	PLAU	coding	4.8419	4.59299	4.81596	4.88684	4.51357	4.63605	4.63605	4.63338	4.73033	4.49001	4.77472	4.6989	4.57233	4.50551	4.73019	4.63605	4.67566	4.92542	4.46917	4.48124	4.50251	4.45573	4.67516	4.51669	4.25267
11717155_a_at	NME1	coding	7.84655	8.33206	7.7068	8.25349	9.23286	8.46758	8.52538	8.81136	8.04034	8.34632	8.5787	8.91401	7.64358	7.53802	8.20933	8.18415	7.86789	8.06795	8.79584	8.57626	8.92335	8.94346	8.25895	8.03525	8.48131
11717156_s_at	ACP1	coding	9.82469	10.128	9.60778	10.6037	10.6742	9.67468	9.93436	10.2978	10.2008	10.1802	10.3091	10.1915	9.87059	9.87222	9.85942	10.1378	10.1206	9.95836	10.3993	10.1528	10.4561	10.2984	10.1237	9.88505	10.1419
11717158_at	ZNF593	coding	7.50267	7.49777	7.01859	7.18609	7.95451	7.66685	7.69264	7.66794	7.43291	7.40372	7.12429	7.64684	7.36867	7.0754	7.10793	7.44505	7.62011	7.33007	7.52761	7.90227	7.55029	7.83992	7.40265	7.60399	7.47065
11717159_a_at	NDUFB3	coding	9.25516	9.0634	9.32182	8.36906	8.90512	9.69959	9.16622	9.07404	8.99609	9.11809	9.17302	8.8648	9.28615	8.70063	9.4089	9.10415	9.09852	8.93412	9.02145	9.28747	8.69153	9.08646	9.07833	9.25433	8.90169
11717160_a_at	CLTA	coding	9.96012	10.2962	9.92318	10.5229	10.4176	10.2259	10.102	10.1044	10.2652	9.99768	10.135	10.3773	10.1259	9.96075	10.0859	10.0241	9.9832	10.3194	9.87999	10.0533	10.0846	10.2561	9.98077	9.5173	10.1992
11717161_at	RRAS	coding	7.68721	7.81732	7.55333	8.75605	8.35185	7.77321	7.83492	7.69383	7.83457	7.51012	7.61397	8.25405	7.83841	7.57367	7.2011	7.55494	7.90201	7.95195	7.61606	8.08443	7.87316	8.29888	7.67654	7.56847	7.78789
11717162_a_at	SLC29A1	coding	6.675	6.45401	6.72542	6.34654	6.36636	6.4973	6.31138	6.51296	6.26415	6.34338	6.26653	6.30752	6.45803	6.50139	6.22145	6.79361	6.24369	6.86656	7.00646	6.52609	6.56665	6.5491	6.46756	6.63538	6.68939
11717163_s_at	CDC20	coding	5.8407	5.71246	5.73597	5.89982	6.21139	5.8683	5.92485	6.84115	5.66299	5.77756	5.88961	5.92485	5.91048	5.59919	6.23126	5.89772	5.92646	5.96537	6.26638	6.05525	5.92485	6.48111	5.92137	5.93713	5.83514
11717164_a_at	RANGAP1	coding	8.00066	8.3378	7.89727	7.98929	8.04519	7.85247	7.96997	7.72648	7.90864	7.59661	7.79235	7.90864	8.1244	8.13954	7.87852	7.84247	7.90864	7.77009	7.93271	7.72142	7.96835	8.06402	7.84142	8.01243	7.72377
11717166_a_at	KDM2A	coding	8.4336	8.36334	8.52207	8.18587	8.31946	8.56115	8.53155	8.32749	8.59357	8.71048	8.31135	8.47164	8.46489	8.59357	8.59782	8.60679	8.8289	8.99924	8.58349	8.60496	8.97766	8.82402	8.89613	8.93113	8.62757
11717169_a_at	TRPC4AP	coding	8.28897	8.23165	8.31983	7.96088	8.09537	8.59492	8.4545	7.97942	7.83019	8.18139	8.31456	8.01328	8.19334	8.43596	8.6193	8.13249	8.23189	8.18713	8.30006	8.28491	8.36225	8.26756	8.26302	8.48554	8.27838
11717171_at	BCL2L2	coding	7.44287	7.45525	7.26111	9.08198	7.21282	7.62417	7.71057	7.43285	7.33737	7.6852	7.60332	7.83212	7.62124	7.90237	7.04061	7.30322	7.59406	7.55378	6.75528	7.23035	7.45034	7.5243	7.28858	7.29295	7.16189
11717173_a_at	RNF31	coding	7.91871	8.14919	7.93983	8.03947	7.97637	8.26136	8.2528	7.83106	8.1514	8.24051	7.88816	8.31739	8.10714	8.47409	8.52986	8.00007	8.44871	8.64789	8.41189	8.28028	8.22449	8.28556	8.06956	8.5532	8.00885
11717174_a_at	ABL1	coding	6.90368	7.19394	7.03931	7.44341	7.41801	7.2453	7.2623	7.26054	7.11498	6.95915	7.3141	7.06696	7.21195	7.20373	7.11839	7.01326	7.21587	6.88034	7.1847	7.17253	7.28976	7.25268	7.19537	7.17864	7.14227
11717176_at	SNX27	coding	9.53505	9.61754	9.8804	8.91998	9.1289	9.70817	9.56838	9.22111	9.66813	9.34374	9.45747	9.62759	9.93586	9.66412	9.87651	9.56474	9.47896	9.46253	9.26541	9.59147	9.31565	9.38038	9.3895	9.85722	9.40557
11717178_a_at	STAT5A	coding	10.0423	9.98448	10.1334	9.31189	9.57866	10.3485	10.1948	9.44065	9.82883	9.78675	9.59121	9.76256	10.0674	10.1094	10.0513	9.7369	9.92639	9.79958	9.88837	9.743	9.94198	9.96279	9.88956	10.1605	9.56373
11717179_a_at	EDC4	coding	8.96577	9.17293	9.00718	8.99566	8.80431	8.7567	8.84881	8.86118	9.15842	8.65658	8.77541	8.83875	8.96421	9.07969	9.09748	8.82453	8.90822	8.95981	9.0391	8.75327	9.17475	8.9763	8.8277	8.95266	8.85099
11717180_at	OCRL	coding	5.57932	5.49994	5.57208	5.8565	5.2515	5.306	5.61496	5.40182	5.64485	5.30656	5.61261	5.34469	5.68332	5.53457	5.39829	5.39506	5.22579	5.55479	5.39509	5.29553	5.23608	5.38182	5.25287	5.29025	5.51386
11717182_a_at	PDS5A	coding	9.68171	9.85395	9.48748	9.03019	10.0431	9.41691	9.52414	9.92082	9.76022	9.61231	9.76494	9.5902	9.72133	9.68043	9.85415	9.7631	9.84118	9.58072	10.0833	9.87366	10.0446	9.88725	9.71487	9.59851	9.78113
11717184_a_at	GTPBP2	coding	8.59401	8.50028	8.5686	9.07723	8.42875	8.57522	8.74491	8.55943	8.31998	8.46222	8.49303	8.7544	8.66297	8.85079	8.51627	8.54161	8.60145	8.43499	8.53824	8.62974	8.47709	8.56929	8.59054	8.68492	8.42693
11717185_a_at	MEF2D	coding	5.50985	5.61448	5.59202	5.547	5.31894	5.74554	5.9627	5.80957	5.45505	5.63428	5.71926	5.20723	5.491	5.66491	5.48652	5.53208	5.40811	5.59114	5.52365	5.42206	5.5659	5.45251	5.62478	5.75	5.84253
11717188_s_at	DNAJA1	coding	10.5813	10.7675	10.6074	9.67876	10.4216	10.8627	10.6176	10.126	10.5284	10.6999	10.3382	10.594	10.6565	10.3787	10.6843	10.4916	10.3749	10.4807	10.2212	10.5192	10.2502	10.6226	10.1872	10.8453	10.2541
11717190_s_at	TXNIP	coding	12.5233	12.9459	13.0985	12.0658	12.5628	12.7957	12.3737	12.9307	12.8425	12.9163	12.6795	12.9081	12.8419	13.0294	12.7866	12.9241	12.8767	12.7788	12.7801	12.9434	13.0453	12.8511	12.8023	12.8211	13.3344
11717191_a_at	TNNC2	coding	4.99214	4.65235	4.73154	5.51651	5.68789	5.32237	5.52499	5.12902	4.70382	5.1942	5.40493	5.48409	5.12902	5.17667	4.62894	5.11008	4.6492	5.21814	4.82092	5.45871	4.72142	5.24455	5.41591	5.23737	4.68217
11717193_a_at	OST4	coding	12.4248	12.4594	12.088	13.3058	12.7072	12.7158	12.8972	12.8337	12.1774	12.3603	12.4526	12.5355	12.3404	12.2689	11.8598	12.5411	12.6149	12.2856	12.3333	12.451	12.5768	12.3937	12.7792	12.5093	12.3205
11717194_a_at	RAB5B	coding	8.98338	8.91102	8.99923	8.81571	8.68857	8.90945	8.92615	9.16584	8.80826	8.83841	9.06979	8.82609	8.97061	9.26666	9.29982	9.10321	9.11359	9.06656	9.0073	8.9458	8.90705	8.59254	9.00775	8.87217	9.09479
11717196_a_at	MEST	coding	6.49628	6.01277	6.20332	6.87691	6.7946	6.35062	7.99434	6.11499	6.45285	7.44016	6.83303	7.02142	6.93748	6.75086	6.28623	6.55698	7.08414	6.71383	5.50405	6.98105	6.81725	6.59215	6.61671	6.36739	6.58797
11717197_x_at	SCFD1	coding	9.43324	9.24676	9.11039	9.57166	9.55115	9.08708	9.26504	9.20737	9.55187	9.2578	9.04966	9.16091	9.06758	9.33624	9.28417	9.40859	9.33862	9.73597	9.50067	9.38962	9.59667	9.33461	8.96413	9.13252	9.21898
11717198_a_at	MRPL14	coding	7.55997	8.12352	7.44072	8.17332	8.77681	8.26302	8.25972	8.00898	8.21331	8.16587	8.03505	8.25407	7.79968	7.59286	7.73046	7.97427	8.14983	8.13422	8.46348	8.35782	8.47569	8.86447	8.19404	8.1124	8.19116
11717199_a_at	POLR1D	coding	9.18414	8.9531	8.32146	8.8694	9.98719	9.22651	9.33355	9.22351	9.26541	9.31923	9.34271	9.25779	8.77398	8.98216	8.67967	9.10701	9.00903	9.00125	9.60821	9.41093	9.87531	9.64032	9.47462	9.32072	9.22651
11717200_a_at	DPM2	coding	8.27807	8.24819	8.53661	8.45244	8.20212	8.133	8.12654	8.1866	8.01786	8.16705	8.34506	8.31395	8.27711	8.20875	8.04057	8.14412	8.16323	8.29392	8.2097	8.21468	8.1003	8.32611	8.33838	8.07131	8.07146
11717201_at	DNTTIP1	coding	9.86835	9.84545	10.1371	8.95804	9.36004	10.5069	10.1205	9.97534	9.81745	9.74689	9.97957	9.76965	9.96717	9.75781	10.0204	9.79418	9.93057	9.97891	9.80784	9.88022	9.80238	9.5393	9.89108	9.91024	10.084
11717202_x_at	NDUFA4L2	coding	5.45626	5.47146	5.39777	5.9976	5.33891	5.15217	5.45384	5.35733	5.41424	5.40277	5.47978	5.40672	5.35516	5.44561	5.37414	5.58875	5.25442	5.43886	5.60752	5.45626	5.45626	5.45626	5.56223	5.64816	5.65297
11717203_at	SEL1L	coding	7.36729	7.30943	7.99918	7.07394	7.86031	8.34714	8.0267	8.23235	7.69832	8.00662	7.97059	7.72878	7.79808	7.66024	8.14113	7.9947	8.24674	8.15361	7.76505	7.73971	8.19285	8.25562	8.23543	8.19889	8.29126
11717205_at	RSAD1	coding	8.38016	9.06168	8.52367	8.69305	9.11182	8.36892	8.20971	8.73822	8.79199	8.76908	8.79708	8.63694	8.77454	8.60231	8.71409	8.75487	8.82682	8.47263	8.73674	8.62403	8.79505	8.68108	8.4928	8.2825	8.75632
11717206_a_at	GOLGA2	coding	8.65543	8.80083	8.82341	8.18198	8.31866	8.58186	8.427	8.54146	8.53268	8.20069	8.49303	8.48953	8.68785	8.61348	8.50477	8.5361	8.46842	8.5133	8.343	8.49303	8.56276	8.26865	8.39774	8.32539	8.50094
11717208_at	RXRB	coding	7.44079	6.86279	7.53207	7.3535	6.73795	7.48777	7.41104	6.68917	7.51156	7.16082	7.07638	6.81359	6.8523	7.37968	7.36479	7.28427	7.29972	7.43123	7.29713	7.02076	7.44989	6.63972	7.51943	7.7162	7.27371
11717210_a_at	NEO1	coding	4.24107	4.35773	4.48999	4.45704	4.36555	4.33406	4.25267	4.30775	4.74784	4.29717	4.39973	4.53676	4.31465	4.34327	4.18309	4.62689	4.71242	4.50369	4.39973	4.36138	4.44243	4.14998	4.49644	4.40157	4.16715
11717213_a_at	NSMAF	coding	11.13	10.425	11.1663	9.95929	10.0634	10.9754	10.7011	10.1817	10.7674	10.207	10.4063	10.4358	10.6268	10.9524	11.0041	10.5936	10.2919	10.4037	10.4164	10.8089	10.272	9.96755	10.1984	10.6992	10.3693
11717215_a_at	ATP9A	coding	6.19029	5.49272	5.73262	6.98222	6.01758	6.40717	5.27662	5.97801	4.94742	5.60213	5.62388	5.04857	5.60213	5.82953	5.56092	5.81373	5.27708	6.21104	5.29471	5.50016	5.23004	4.54834	5.67123	5.64761	5.36984
11717217_at	STK10	coding	9.83114	9.59633	9.95034	7.86542	9.30715	9.19929	9.32788	9.03946	9.45866	8.98481	9.09454	8.81812	9.8843	9.97668	10.1062	9.46413	9.50676	9.50043	9.40311	9.31073	9.35088	8.90263	9.10422	9.44699	9.4244
11717219_s_at	NFIB	coding	4.87354	4.51571	4.45461	6.49297	6.1954	5.83728	5.72794	5.00364	4.67588	5.12914	5.34823	5.06948	5.75548	4.42375	5.23429	4.81764	6.38624	5.07887	4.56118	5.52223	5.05992	4.59886	5.6565	5.73231	4.38614
11717221_s_at	PPP3CB	coding	10.4601	10.6325	10.2654	10.7718	10.8901	10.6659	10.7058	10.7184	10.6032	10.5971	10.5818	10.6947	10.6001	10.5272	10.5858	10.5084	10.5593	10.5479	10.8384	10.7714	10.8054	10.8059	10.6708	10.6112	10.6298
11717222_a_at	EXTL3	coding	6.82296	6.55579	6.74658	6.51119	6.39923	6.77997	6.51094	6.58758	6.41325	6.61359	6.563	6.64251	6.68132	6.48942	6.66376	6.56277	6.3776	6.70593	6.71354	6.53502	6.50739	5.88492	6.72723	6.71334	6.5597
11717225_a_at	CBFA2T2	coding	7.58123	8.02906	7.64266	7.36516	7.92904	7.4358	7.55238	7.96466	8.27951	7.51866	7.77824	7.59703	7.76539	7.86184	8.0052	7.77824	8.16039	7.74291	7.99286	7.68286	7.96277	7.58477	7.71983	7.77085	7.82222
11717230_a_at	EP400	coding	6.73706	6.91241	6.59477	6.32342	6.59932	6.43988	6.73702	6.79165	6.79184	6.76325	6.70949	6.47687	6.86015	6.90803	6.76262	6.75302	6.69804	6.6732	6.72407	6.63892	6.89927	6.73657	6.83103	6.73715	6.64795
11717232_a_at	PNLIPRP2	coding	4.20823	4.01648	4.17712	4.62622	4.02351	4.11322	4.26527	4.07719	4.04332	4.28318	4.19638	4.15311	4.02608	4.17712	4.10564	4.17712	4.24176	4.31359	4.22304	4.12443	4.09177	4.05382	4.3012	4.10887	4.12671
11717233_a_at	MKLN1	coding	7.60277	7.69205	7.9301	6.83354	6.68102	8.02245	7.52822	7.39974	7.7059	7.59382	7.42926	7.75175	7.89673	7.88615	8.18813	7.25261	7.55793	7.68923	7.27969	7.29025	7.0377	7.0389	7.3247	7.89805	7.37977
11717237_s_at	AMD1	coding	11.3097	11.0333	11.0161	10.1559	10.7056	11.0832	10.8966	10.7619	10.9807	10.8382	11.0485	10.691	11.1182	11.2121	11.3374	10.953	10.7323	11.0229	10.7759	10.7255	10.9716	10.4979	10.8491	11.2857	10.7903
11717239_s_at	RBBP4	coding	9.44626	9.89381	9.2754	9.99516	10.2939	9.81206	9.93607	9.98008	9.82846	9.89786	9.94142	9.90368	9.68388	9.66745	9.63026	9.76859	9.78257	9.6432	10.1573	10.0219	10.1716	10.1626	9.80343	9.86815	9.96222
11717241_a_at	MAEA	coding	11.6248	11.5266	12.0561	10.5865	10.9535	11.5595	11.2486	11.2068	11.6273	11.2283	11.1449	10.7541	11.5866	11.6525	11.6443	11.4242	11.6461	11.3572	11.2125	11.4842	11.0477	10.9962	11.4298	11.5063	11.1094
11717242_a_at	YTHDF2	coding	9.54941	9.5943	9.10792	9.69793	10.1028	9.8037	9.81799	9.84824	9.62963	9.62544	9.7485	9.78038	9.64099	9.63671	9.82173	9.7009	9.7529	9.42137	9.94129	9.8385	10.0455	9.86728	9.5618	9.98964	9.88547
11717247_a_at	EIF1B	coding	10.872	10.5331	10.7176	10.7142	10.6651	10.891	10.7503	10.6692	10.8966	10.6943	10.5304	10.4831	10.7182	10.5164	10.9488	10.5533	10.5626	10.6957	10.7922	10.6956	10.8143	10.5293	10.7	10.817	10.4285
11717248_s_at	SARAF	coding	12.5592	12.3402	12.3046	11.6884	12.3757	11.9765	12.1402	12.3545	12.4072	12.4655	12.5785	12.1664	12.2619	12.5414	12.4472	12.3814	12.2709	12.4002	12.422	12.3168	12.3983	12.2669	12.2691	12.1263	12.3746
11717249_s_at	MRPL20	coding	10.6535	10.6535	10.3393	10.9067	11.0706	10.5617	10.6672	10.6903	10.7047	10.7792	10.7417	10.7755	10.5531	10.5276	10.4413	10.4753	10.5162	10.6731	10.7571	10.6111	10.8815	10.9277	10.5167	10.5136	10.768
11717250_a_at	NAE1	coding	9.71417	10.1465	9.77327	9.77428	10.5298	9.73609	9.84295	10.2725	10.278	10.1343	10.1558	10.0252	9.90485	9.85699	10.0906	10.0285	10.1653	9.8231	10.4015	10.0642	10.3871	10.1245	10.0642	9.72898	10.0832
11717251_s_at	NDUFB11	coding	9.72356	9.68251	9.1149	10.4584	10.4625	9.88254	10.1969	10.2128	9.75339	10.0415	10.1232	10.1895	9.63296	9.70479	9.7529	9.90462	10.2148	9.83118	10.4016	10.0544	10.4126	10.3959	10.0784	10.0498	10.2566
11717253_at	PRM1	coding	5.57813	5.45745	5.17998	5.45251	5.03379	5.16311	5.42851	5.40584	5.28273	5.17122	5.43763	5.26953	5.18514	5.22014	5.36732	5.23301	5.27531	5.22547	5.24028	4.97641	5.09317	5.32206	5.36901	5.36781	5.24168
11717254_at	HSPA4	coding	8.97507	9.00965	8.85665	9.0971	9.00965	8.85659	8.84937	9.01564	8.98262	9.13465	9.07578	9.06473	9.02284	9.11524	8.91139	8.92953	8.76219	9.14052	9.0751	8.91365	9.16577	9.17591	8.88936	8.89251	9.00428
11717256_at	PIM1	coding	11.2153	11.0439	10.8452	8.52579	10.3326	10.5987	10.4868	9.57791	10.3469	10.2599	9.74869	9.88943	10.8864	10.9233	11.0163	10.6512	10.4149	10.5496	10.3454	10.2975	10.1014	10.1158	10.1443	10.1951	9.82805
11717259_a_at	STX5	coding	6.54709	6.16579	6.25411	6.49209	6.34221	6.2445	6.5453	6.01604	5.94415	6.17388	6.18157	6.15098	6.18646	6.2445	6.53026	6.18259	6.16049	6.30094	6.45006	6.28698	6.19866	6.12737	6.3924	6.26063	6.2445
11717260_at	CCDC142	coding	9.93634	10.2745	9.78798	10.7568	10.7438	10.3893	10.6151	10.5241	10.2699	10.4485	10.2013	10.3555	10.0481	9.54961	10.3262	10.2351	10.2772	10.1915	10.5204	10.6267	10.7401	10.5864	10.4995	10.3833	10.251
11717261_a_at	AMFR	coding	8.63306	8.55162	8.48377	9.51897	8.54495	8.54598	8.60555	8.79941	8.30644	8.42118	8.76306	8.69005	8.40172	8.2731	8.21226	8.47809	8.44599	8.28251	8.65743	8.47862	8.6459	8.67081	8.50782	8.51015	8.50479
11717262_a_at	C7orf50	coding	7.87791	7.88175	7.99739	8.88457	8.63448	8.19593	8.61152	8.34223	8.57671	7.93843	8.3327	8.58303	7.82395	7.96908	7.67354	8.48742	8.15258	8.28251	8.69693	8.97391	8.51954	8.28251	8.23256	8.32769	8.26572
11717263_s_at	ATPAF1	coding	6.88313	7.47	6.93185	6.91662	7.33088	6.87068	6.98875	7.18244	7.00467	7.02838	6.97196	7.21779	7.30453	7.22519	7.37412	7.05193	7.13478	6.89725	7.05715	7.16167	6.92522	7.07011	6.92795	6.75984	6.84868
11717265_a_at	CAMK2G	coding	6.53303	6.55222	6.79461	5.27414	6.40836	7.16157	6.72102	6.38832	6.77464	6.55716	6.70602	6.28551	6.74323	7.18989	7.71395	6.75722	7.05137	6.97779	6.95169	6.72141	6.80619	6.41345	7.25619	7.3053	6.90226
11717269_a_at	FPGS	coding	7.51424	7.1443	7.12282	7.17143	7.16123	7.06016	7.12282	7.23767	7.22865	7.12282	7.31855	7.15468	7.02784	7.26809	6.85969	7.08597	7.11435	7.14129	7.14212	6.97397	7.0744	7.05771	7.06566	7.26605	7.13753
11717270_a_at	SNAPC2	coding	6.32445	6.00971	6.07252	6.54227	5.98386	6.00931	6.04634	6.24178	6.00785	5.98576	6.17475	5.93977	5.94909	6.05396	5.90202	6.08654	6.00379	5.88684	6.18554	5.9885	5.88077	5.97311	6.1848	6.02922	6.03158
11717271_a_at	PRAME	coding	3.26288	3.08988	3.17551	3.35493	3.18383	3.4665	3.40172	3.15685	3.1637	3.18945	3.41888	3.21892	3.34515	3.11873	3.35044	3.60197	3.17123	3.25963	3.3921	3.26015	4.3623	3.45014	3.15687	3.20129	3.41413
11717272_at	COL5A1	coding	4.05733	3.95957	3.80322	4.14207	3.89205	3.64174	3.90276	3.8318	4.07438	3.70217	3.80306	3.94558	3.85196	3.99785	3.96171	3.91793	3.90533	4.01161	3.91793	3.82708	3.87039	3.82347	3.94098	4.03797	3.91793
11717276_s_at	MAPK14	coding	11.7839	11.4344	11.9405	10.6646	10.5821	11.8519	11.1319	10.8538	11.376	10.8955	11.0086	10.8643	11.5501	11.6336	11.755	11.1935	11.4432	11.1423	10.8673	11.0509	10.5971	10.59	11.1338	11.5447	10.824
11717277_a_at	THRAP3	coding	5.17008	5.4613	5.66604	5.32395	5.13485	5.38933	5.30102	5.56905	5.27953	5.47584	5.75171	5.32939	5.19182	5.59209	5.47106	5.46105	5.61535	5.45251	5.04092	5.37787	5.10652	5.08741	5.13471	5.34934	5.40868
11717279_a_at	URM1	coding	5.51024	5.10166	5.38658	5.66359	5.00255	5.24249	5.32567	5.27403	4.933	5.09327	5.25434	5.29392	5.19817	5.15502	4.98461	5.18239	5.12061	5.21532	5.03906	5.13891	5.22992	5.36695	5.43231	5.22702	5.15529
11717281_a_at	ASAP1	coding	8.84691	8.94455	9.30436	8.1943	8.06615	9.20581	8.73955	8.76076	8.92093	8.95253	8.57112	8.7199	9.02803	8.96864	9.2263	9.03287	9.08178	8.78881	8.8401	8.88733	8.62271	8.48859	8.83118	8.90645	8.64859
11717284_a_at	WASL	coding	6.99384	6.28959	6.57151	6.82851	6.76815	6.9525	7.07387	6.91713	6.5469	6.82836	6.63357	6.35916	6.9249	6.67658	6.46129	6.94424	6.99383	7.03923	6.56095	6.66853	7.02294	6.96005	6.85105	6.76104	7.10644
11717286_a_at	HLTF	coding	6.94582	7.27535	6.94005	6.50704	7.13509	6.93128	6.94582	6.74394	7.1127	6.63808	6.39405	6.61645	7.03754	7.00219	7.32095	7.09718	7.07526	6.58197	7.34953	6.88061	7.41828	7.09101	6.68808	7.01524	6.93721
11717287_a_at	POGZ	coding	7.77231	7.49357	7.34495	6.87409	7.15246	7.31495	7.30093	7.05176	7.61348	7.00169	6.88177	6.90563	7.49603	7.69887	7.78682	7.35362	7.43682	7.34069	7.54847	7.30027	7.49442	7.19109	7.30226	7.61039	7.20462
11717288_x_at	PI4KA	coding	9.58511	9.88941	9.52201	9.7161	9.62059	9.35437	9.48255	9.71332	9.65845	9.48312	9.6225	9.5331	9.74447	9.7047	9.64043	9.53243	9.63452	9.70638	9.68947	9.51384	9.86446	9.56601	9.74592	9.52425	9.61481
11717289_a_at	YTHDF3	coding	7.62018	7.91458	8.12279	6.81941	7.31837	8.23894	7.77023	8.08946	7.84727	8.09441	8.17798	8.01667	7.87268	7.95173	8.31142	7.94531	8.14705	7.97507	7.74639	7.88822	7.77316	7.60991	7.64768	8.18575	7.98219
11717290_s_at	SQSTM1	coding	11.5424	11.4909	11.545	11.333	11.4991	11.6143	11.7163	11.2911	11.4573	11.4423	11.5547	11.514	11.6542	11.6573	11.7517	11.5996	11.4972	11.4132	11.7033	11.6257	11.5596	11.6531	11.5738	11.755	11.4428
11717291_a_at	MAP2K1	coding	8.04285	8.27967	8.27321	8.39775	8.00728	7.82488	7.90421	8.24291	8.08299	8.12538	8.23525	8.29608	8.28543	7.95046	8.18834	8.07181	8.26194	8.25208	7.80305	7.79055	7.69086	7.77088	7.91021	7.43751	8.29927
11717292_a_at	JAM3	coding	4.7314	4.87639	4.73245	5.36471	4.6788	4.81183	5.05811	5.5735	4.73607	4.77798	5.13149	5.17893	4.63209	4.66895	5.02958	4.59443	5.56124	5.0478	4.71021	4.86662	4.57492	4.88124	4.67813	4.98043	5.03263
11717293_x_at	SRSF7	coding	11.3304	11.6345	11.1004	11.8726	11.7411	10.9067	11.2355	11.2996	11.7375	11.3062	11.2765	11.3611	11.452	11.348	11.3872	11.3503	11.379	11.2268	11.611	11.5297	11.8144	11.7492	11.3427	11.3081	11.1459
11717295_s_at	APOD	coding	5.167	4.74858	4.85944	4.62911	4.33885	4.44168	4.69505	4.67183	4.50212	4.67274	5.06935	4.70254	4.69505	4.66452	4.62333	4.90738	4.59481	4.7886	4.62483	4.51527	4.6366	4.76698	4.9523	4.71463	4.57132
11717296_s_at	LRPPRC	coding	8.52509	9.01082	8.48065	7.99984	8.80423	8.29358	8.44856	8.40215	8.50062	8.2797	8.45245	8.49328	8.66012	8.6674	8.71414	8.34475	8.41396	8.43749	8.42056	8.31539	8.45245	8.51759	8.09227	8.33463	8.49287
11717299_at	HLA-DPB1	coding	7.27076	7.64291	7.25644	8.22372	7.66174	7.44972	7.19529	7.32062	7.41199	7.62666	7.52031	7.54179	7.41575	7.38206	7.11124	7.1802	7.25034	7.37557	7.46792	7.43149	7.53274	7.991	7.2474	7.20608	7.44008
11717301_at	TACSTD2	coding	4.78259	5.2782	4.78959	6.84031	5.3998	7.90142	7.80221	7.11859	4.98644	5.86196	7.4978	6.35404	5.59307	5.14727	6.61876	6.85766	5.44016	7.79355	5.42041	7.44638	5.70896	4.53274	7.50475	7.63315	5.1628
11717303_at	PDAP1	coding	4.90731	4.93738	5.37629	5.2187	5.14215	5.26616	5.11374	5.15389	4.97117	5.03074	5.10672	5.20071	5.07384	5.109	4.968	4.96889	5.28223	5.09118	5.09118	4.91888	5.07352	5.13085	5.18405	4.93316	4.96542
11717305_a_at	ADIRF	coding	4.73175	4.50324	4.52476	4.82189	4.62312	4.62312	4.88566	4.82959	4.46	4.64397	4.59832	4.6296	4.43348	4.50953	4.38134	4.44326	4.64499	4.69119	4.61522	4.67533	4.88321	4.67398	4.9098	4.65621	4.62312
11717307_s_at	IARS2	coding	8.60765	8.89443	8.43917	8.60641	9.26659	8.77267	8.87313	8.95018	8.8509	9.02892	8.95044	9.00652	8.77458	8.58968	8.75118	8.85391	8.83757	8.77327	9.05872	8.90477	9.0869	9.02727	8.75635	8.67811	8.93507
11717308_a_at	WDR75	coding	7.53864	7.38803	7.08195	7.127	7.37115	6.90451	7.22642	6.75367	7.42405	6.54568	6.73608	6.24475	7.43253	7.58487	7.27029	7.10973	7.10517	6.8604	7.22789	6.66418	7.33405	7.18706	6.62694	7.08743	6.5754
11717310_a_at	GNL3	coding	7.5482	8.12348	7.41356	7.4193	8.16162	7.76045	7.79014	7.87225	7.88371	7.72141	7.65649	7.52219	7.65064	7.7667	7.75418	7.85856	7.92672	7.78908	8.12121	7.64309	8.17392	8.06419	7.41843	7.47105	7.95321
11717311_s_at	FBXO7	coding	10.6783	10.4007	10.7647	10.7163	10.5303	10.7143	10.5428	10.2538	9.88011	10.5789	10.2807	10.3216	10.4599	10.665	9.92396	10.4654	10.3546	10.5684	10.3351	10.2294	10.4745	10.5357	10.4806	10.1548	10.1605
11717312_at	ELP1	coding	4.3401	4.70521	4.1944	4.20994	4.37505	3.89876	4.37558	4.02243	4.55706	4.26791	4.4126	4.01765	4.25876	4.40823	4.46753	4.46011	4.24176	4.24602	4.5322	4.51628	4.31791	4.1944	4.06538	4.29699	4.29699
11717314_a_at	HAUS1	coding	7.89996	8.0657	7.39215	8.59707	8.96494	8.18203	8.35219	8.57112	8.26483	8.52371	8.49095	8.61871	7.85665	7.91051	7.77091	8.33194	8.12568	8.0073	8.58731	8.46641	8.73929	8.71186	8.29397	8.12068	8.42914
11717315_a_at	DTD1	coding	8.60185	8.64275	8.34573	8.10071	9.1681	8.91759	8.67908	9.14621	8.74569	8.80398	8.82152	8.90381	8.53038	8.82884	8.91257	8.7184	8.99897	8.79321	9.09041	8.93912	8.80444	8.5449	8.98833	8.03482	8.86881
11717317_at	GPAT4	coding	8.80841	9.06184	8.81419	8.99316	8.83889	8.81344	8.62704	8.58986	8.8272	8.71738	8.53117	8.57029	8.9867	8.7922	8.57029	8.74772	8.86475	8.59311	9.03038	8.72924	8.87052	8.87644	8.86088	8.74152	8.46425
11717319_a_at	SEC24D	coding	8.28953	7.87507	7.56059	6.62832	7.65552	8.11967	7.98629	7.78648	7.93387	8.34223	7.93992	8.12213	8.25878	8.03599	8.06022	7.91948	7.96092	7.96092	8.08661	7.98701	7.46348	7.80146	7.60603	8.22348	7.63069
11717320_a_at	OAF	coding	7.33232	7.16381	6.7996	8.68652	7.67216	7.32749	7.6713	7.26954	7.03754	7.32295	7.58895	7.69308	7.40551	7.34103	6.95504	6.9081	6.89456	7.51364	7.24965	7.50738	7.51066	8.06366	7.40551	7.5616	7.60032
11717322_a_at	UPF1	coding	8.91352	9.08655	9.30855	8.10417	8.17974	9.228	8.93808	8.44175	8.8177	8.38565	8.46607	8.42931	8.86001	9.1961	9.17376	8.66509	8.70469	8.69452	8.61681	8.69914	8.76646	8.46637	8.72807	9.26681	8.80121
11717323_a_at	EZH1	coding	3.83985	3.75773	4.06564	4.25916	3.89221	3.93476	3.81077	4.09224	3.74477	3.83101	4.24149	3.93665	3.90096	3.92223	3.74931	3.90247	3.89221	3.89221	3.8264	3.74965	3.75985	3.71002	3.99618	3.89221	3.99945
11717325_at	NUDT16L1	coding	7.97835	8.24869	8.40043	8.36508	8.33293	8.31609	8.29662	8.47709	8.34915	8.31053	8.48193	8.33687	8.1337	8.23486	8.29829	8.09162	8.31886	8.18885	8.23586	8.29276	8.30761	8.14555	8.4034	8.31004	8.42646
11717326_at	KLF9	coding	8.77336	9.64072	8.77974	8.01741	9.73359	9.02909	8.9082	10.4628	10.0065	10.1829	10.326	10.3214	8.85987	9.71597	9.15829	9.85464	9.35253	9.37127	10.1206	9.04413	10.0884	9.38751	9.81473	9.10613	10.3558
11717330_at	BMS1	coding	6.8259	7.28879	6.92452	6.726	7.26057	6.87643	6.94818	7.14826	7.12542	6.87767	6.9753	6.97614	7.12491	7.06759	7.03495	7.11829	7.30111	7.13253	7.13548	6.99268	7.11992	7.13283	6.88687	6.96826	6.9235
11717333_at	HACD2	coding	3.53333	3.87029	4.181	4.11464	4.45941	3.50271	3.7247	4.13577	3.83183	3.94805	3.91134	4.0008	3.80912	3.66856	3.90755	3.94805	3.97221	3.94805	3.94512	3.96749	4.03276	4.29908	4.06149	3.62334	4.04159
11717334_at	HMGXB3	coding	7.26655	6.93186	6.82656	6.92816	6.7839	6.61924	6.78076	6.61316	6.67826	6.73518	6.67681	6.78076	6.8595	6.92396	6.83613	6.75484	6.71344	6.78076	6.78076	6.77906	6.91516	6.76901	6.55093	6.78076	6.6706
11717335_at	TRIM27	coding	9.59694	9.79563	10.0654	9.02906	9.47609	9.79766	9.73683	9.39719	9.38633	9.56125	9.60018	9.2528	9.88331	9.49237	9.86096	9.29393	9.17274	9.32705	9.17157	9.24309	9.41191	9.21576	9.07215	9.76393	9.18146
11717336_a_at	RBM6	coding	9.20954	10.3091	9.52249	9.58529	9.44651	9.23434	9.09376	9.26272	9.13238	8.93792	9.01185	9.05548	9.86348	9.87424	10.0563	9.48461	9.6088	9.18517	9.52712	9.41891	9.48384	9.16718	9.65121	8.9838	9.11981
11717337_a_at	ITGB2	coding	12.3596	12.2613	12.2903	12.4604	12.2539	12.4501	12.5492	12.0111	11.9428	12.0716	12.0629	11.9472	12.4874	11.9074	12.2314	12.0032	12.1335	12.0874	12.2006	12.3128	12.1292	12.1623	12.2291	12.3842	12.1826
11717338_a_at	CUX1	coding	9.11399	8.82144	8.69619	9.7715	9.23979	8.9265	9.00062	9.08985	8.66638	8.84997	8.71792	8.96203	8.78677	8.75827	8.31717	8.4069	8.86552	9.04069	8.72932	9.15181	9.10343	9.1488	8.84111	9.02703	8.9403
11717339_s_at	SORD	coding	7.09392	7.18869	7.39627	7.26992	7.00221	7.03666	6.9341	6.86665	6.48379	6.90609	6.53357	6.90524	7.20365	7.15565	7.14015	7.40424	6.9976	7.4779	6.71996	7.2064	7.01371	6.69868	6.76575	6.50333	7.17333
11717340_at	PTGFRN	coding	3.85823	3.6613	3.84499	3.98066	3.92833	3.81709	4.1693	3.61738	3.85187	3.5639	3.85898	3.63749	4.04441	4.09819	3.87878	3.63022	3.79305	3.61284	3.86273	3.86273	3.81709	3.92482	3.79763	3.84293	3.73738
11717342_a_at	SUPT4H1	coding	9.74533	9.55291	9.7999	9.20175	9.06705	9.65079	9.66298	9.52053	9.25107	9.56396	9.60086	9.60341	9.6108	9.36405	9.81551	9.19674	9.32927	9.54605	9.06088	9.41101	9.09218	9.00297	9.48962	9.44486	9.45866
11717344_x_at	FOSB	coding	7.08294	7.09692	7.19152	7.36942	7.01917	7.09692	6.90355	7.08601	7.08358	7.09692	7.18789	6.95221	6.99926	7.15289	6.93314	7.09692	7.19957	7.11168	7.08427	7.09692	7.16193	7.1115	7.10404	7.09692	6.96673
11717346_a_at	ADD3	coding	10.7777	10.792	10.7749	11.0683	11.3291	10.9022	10.7262	11.0385	11.1097	11.1968	10.989	10.6927	10.7969	10.9005	10.7854	11.1659	11.3398	11.0698	11.0521	11.2049	11.1745	11.0294	11.0395	10.5662	11.1859
11717349_a_at	RBP1	coding	4.14146	4.11829	3.95782	3.96833	4.17538	4.06074	4.35133	4.06775	4.11829	4.18491	4.28255	4.16935	4.01887	3.92329	4.02563	4.06234	3.88535	4.21278	4.04809	4.19792	3.9514	4.2329	4.14642	4.36676	4.05011
11717350_at	NCAPH2	coding	7.15833	7.52562	7.36959	7.4336	7.47954	7.33242	7.54881	7.41123	7.14465	7.05963	7.35391	7.23163	7.33526	7.48854	7.32399	7.27614	7.21127	7.35738	7.52495	7.28442	7.61815	7.32259	7.49841	7.65749	7.45215
11717351_s_at	RPRD1A	coding	6.94804	7.01119	6.70556	6.24339	6.79401	7.03666	6.81217	6.79401	6.76943	6.81784	6.76449	6.83651	6.88368	6.63428	7.25677	6.93092	6.64649	6.40459	6.81055	6.98775	6.53483	6.74461	6.8564	6.90414	6.667
11717353_at	EAPP	coding	9.61059	9.42041	9.3972	8.46035	9.59222	9.91188	9.88259	9.86878	9.30995	9.95384	9.89974	9.70708	9.27718	9.36518	9.63976	9.66364	9.45504	9.55354	9.63374	9.5368	9.58032	9.28858	9.48706	9.57046	9.76974
11717354_at	PCBD1	coding	5.84869	5.72247	5.82046	6.34654	5.99663	5.96174	5.92065	6.11332	5.84415	5.81191	5.85848	6.1743	5.80283	5.68854	5.93849	6.19937	5.71975	5.64111	6.14314	5.92372	5.69411	6.09127	5.68956	5.79136	5.91353
11717355_a_at	FEZ1	coding	5.90633	6.33474	6.0605	5.14431	7.61789	6.68894	5.97039	6.12472	6.32536	6.47533	5.75333	6.38708	5.92298	6.08516	6.11383	6.16642	6.14271	5.50976	6.58908	5.90811	6.2549	5.81675	6.1431	5.86606	6.63547
11717356_at	RTF1	coding	9.41467	9.31385	9.58977	9.23715	9.60162	9.62995	9.52491	9.90513	9.68057	9.79866	9.67514	9.66332	9.45333	9.4829	9.57003	9.70878	9.8489	9.64028	9.77438	9.9061	9.74853	9.54236	9.92899	9.43502	9.99709
11717360_s_at	GCN1	coding	8.80325	9.13974	8.535	8.86019	8.92243	8.51594	8.52415	8.7047	8.9115	8.48012	8.67452	8.59219	8.98938	8.96818	9.00196	8.83042	8.92733	8.66063	8.94415	8.54301	9.06591	8.88967	8.71387	8.80765	8.62287
11717361_a_at	GPC1	coding	7.45807	7.14774	7.17324	7.58942	7.04254	7.09078	7.05089	7.18595	6.98876	6.95248	7.34506	7.26534	7.19785	7.05568	6.92756	7.11922	7.10245	7.12034	7.1786	7.03534	7.15984	7.30672	7.23231	7.27505	7.18315
11717363_a_at	TMEM250	coding	9.22872	9.32477	9.20603	8.88237	9.65469	9.72923	9.72713	9.07893	9.09675	9.0267	8.94953	9.10258	9.23817	9.25599	9.39329	9.14291	9.23413	9.18567	9.47209	9.54241	9.42439	9.33439	9.28561	9.64476	9.12427
11717364_a_at	BCL2L12	coding	7.95196	8.25545	8.11902	8.02726	8.30315	8.10818	8.2538	8.46093	8.13359	8.1498	8.18441	8.06457	8.03088	8.1699	8.18412	8.05584	7.93993	8.03249	8.34083	8.11982	8.35837	8.08972	8.23849	8.14691	8.14193
11717365_x_at	SNTA1	coding	6.40587	5.97125	5.98225	6.51901	5.93914	6.21401	6.24685	6.09526	5.92767	6.14623	6.35686	6.19097	5.9803	6.10417	5.89328	6.05989	6.01914	6.14623	6.10511	6.08813	6.16917	6.17013	6.21401	6.34578	6.14623
11717366_at	ZC3HAV1	coding	10.0674	10.6458	10.0522	9.24016	10.4315	10.3863	9.67226	10.5238	10.5422	10.5161	10.6236	10.4913	10.3405	10.3615	10.2261	10.043	10.5605	10.4009	10.4997	10.2967	10.3615	10.2336	10.3401	10.2249	10.2856
11717369_a_at	ARSD	coding	4.72351	4.63288	5.09795	5.43522	4.43815	4.97654	4.99721	4.74756	4.68939	4.6655	4.7224	4.77773	5.09419	4.70436	4.51838	4.79451	4.76073	4.84175	4.74065	4.66847	4.55071	4.86583	4.49356	5.14841	4.85109
11717371_a_at	CHD1L	coding	8.86245	9.25056	8.75316	9.92789	8.96746	8.26853	8.26702	8.92995	8.89938	8.76724	9.33363	8.55483	9.11468	9.18134	8.78761	8.9612	8.7946	8.70111	8.57617	8.6893	8.88093	8.80148	9.1282	8.5121	8.78181
11717372_s_at	DNAJC3	coding	6.99013	6.48373	7.17127	5.58648	6.98785	7.60644	7.08337	7.99306	7.01373	7.75952	7.46014	7.06673	6.79627	6.71836	7.04126	7.33192	7.0112	6.96699	7.2176	7.09692	6.81938	6.56164	7.26013	7.13906	7.48753
11717375_a_at	SLC25A25	coding	7.37319	7.52151	7.36613	7.4265	7.83104	7.65422	7.46877	7.58694	7.69002	7.58597	7.47886	7.9693	7.37839	7.58518	7.40626	7.51372	7.41026	7.71446	7.55502	7.6284	7.96286	7.58597	7.5408	7.66886	7.71397
11717377_s_at	SRPRB	coding	8.23405	8.53361	8.16419	8.17196	8.76869	8.38083	8.49316	8.35356	8.75563	8.02258	8.03752	8.14078	8.34964	8.45825	8.53521	8.11442	8.53574	8.06691	8.31562	8.38424	8.42279	8.5641	8.07341	8.21447	8.24089
11717379_a_at	PUF60	coding	9.29009	9.66022	9.52276	9.82737	9.87426	9.64802	9.63844	9.67335	9.64786	9.49077	9.60625	9.79046	9.51549	9.68046	9.69184	9.43798	9.55104	9.58612	9.73608	9.65386	9.68039	9.62408	9.54608	9.58422	9.54198
11717380_x_at	FOPNL	coding	6.41553	6.74644	6.60786	7.0008	6.81785	6.45653	6.69174	6.7564	6.72692	6.74763	6.68583	6.99127	6.55481	6.70845	6.68422	6.57565	6.72375	6.53709	6.63232	6.86771	6.8644	6.82953	6.50167	6.30377	6.68669
11717384_a_at	RNF34	coding	9.23086	9.12585	9.48931	8.52777	8.71794	9.54954	9.30145	8.38266	9.10755	8.35505	8.39461	8.53548	9.19705	9.30249	9.36983	8.92288	9.03949	9.04626	8.90054	8.84742	8.98379	8.7008	8.60448	9.33772	8.78832
11717385_a_at	MT1G	coding	8.05272	7.36008	7.57336	8.23498	7.18182	7.53427	7.66743	7.44766	7.26655	7.29053	7.81993	7.74583	7.57954	7.25405	7.20068	7.3414	7.25135	7.50761	7.31881	7.40374	7.24173	7.59809	7.80877	7.91561	7.35124
11717388_x_at	2019-09-11	coding	7.65405	8.21501	7.92918	8.45993	8.82043	8.01281	8.25708	8.19435	8.02688	8.55539	7.86312	8.03704	8.21501	8.03751	8.06832	8.38016	8.4992	8.03809	7.931	8.62584	8.34584	8.33952	8.33044	8.37641	8.11359
11717390_a_at	LSM2	coding	8.40157	8.76601	7.94743	9.04158	9.37926	9.13501	9.23666	8.9799	9.04956	8.59304	8.79719	8.8355	8.47765	8.29541	8.68499	8.74769	8.93271	8.48291	9.18226	9.04638	9.18946	9.26504	8.89637	9.09916	8.7441
11717391_s_at	HMCES	coding	7.88913	8.17785	8.13245	7.64892	8.36088	8.22115	8.0816	8.2821	8.29006	7.9958	8.118	7.80344	7.99675	8.25445	8.29403	8.04652	8.02116	8.02472	8.2533	8.10292	8.23386	8.12651	7.93993	8.17299	7.99918
11717392_a_at	FN3KRP	coding	8.05245	8.43836	7.7872	8.43424	8.58459	8.24669	8.31894	8.45373	8.36357	8.24724	7.82706	8.38789	7.87883	8.21394	8.48113	8.16759	7.98696	8.58682	8.4202	8.06707	8.20855	8.24669	7.65505	8.28014	8.23004
11717394_at	ARIH2	coding	8.9117	9.09639	8.79714	8.63889	8.98927	8.85091	8.68339	8.95812	8.92093	8.9795	8.89656	8.80952	8.74269	8.86907	8.97799	8.86014	8.96377	8.72982	8.86014	8.797	8.93721	8.64964	8.75123	8.77115	8.87653
11717396_a_at	CHTF8	coding	8.92857	9.65706	9.33615	9.9265	10.1128	9.96251	10.144	9.77916	9.66735	9.58033	9.84019	9.7395	9.38895	9.37039	9.32718	9.64784	9.75145	9.63804	9.94636	9.98733	9.99849	10.1199	9.96387	10.284	9.86351
11717397_a_at	DDB2	coding	6.74198	6.97195	6.54443	6.74449	7.53127	6.91444	6.81012	6.87014	7.21024	7.10848	6.80208	7.22669	7.01999	7.21015	6.97384	7.05346	6.96809	6.65562	7.31668	7.05229	6.94094	7.2658	6.94162	6.70108	6.833
11717398_at	ZNF212	coding	7.53663	7.69526	7.60601	7.2542	7.40008	7.91355	7.92205	6.70742	7.85483	6.68441	6.87282	7.06617	7.87133	7.64224	7.73997	7.48088	7.24695	7.52999	7.69788	7.52372	7.94689	7.54042	7.13149	8.20339	7.06794
11717399_a_at	TIPARP	coding	8.6301	8.89364	9.04286	7.8449	8.49962	8.50286	8.60086	9.37395	9.5694	9.24046	9.31766	9.23884	8.95921	9.07184	8.8323	8.75581	8.59378	8.70085	8.61231	8.30216	8.76539	8.10933	8.53897	8.55167	8.83727
11717400_a_at	FAH	coding	7.00498	7.06629	6.91088	9.19878	7.69888	7.65915	8.38273	7.7732	7.09453	7.24602	7.26267	7.34509	7.44472	7.3892	7.07468	7.41265	7.29374	7.2185	7.21839	7.49367	7.51456	7.36402	7.48982	7.63683	7.18522
11717401_at	ARF6	coding	10.8957	10.8586	10.9101	10.3181	11.5263	11.0207	10.9899	11.3832	11.1517	11.3194	11.2219	11.2004	10.7867	10.8625	10.9322	11.0065	11.0027	10.9807	11.4662	11.3342	11.3183	11.2586	11.2509	10.9888	11.0548
11717403_a_at	SCAMP3	coding	8.0649	8.48484	7.97003	8.49284	8.82616	8.58175	8.82236	8.22095	8.1203	8.23124	8.24904	8.36309	8.31168	8.43402	8.55724	8.37489	8.54035	8.34264	8.89037	8.45111	8.78692	8.7511	8.33017	8.9023	8.10181
11717404_x_at	TDP2	coding	11.2879	10.8377	11.3177	8.86289	10.293	11.1711	11.0386	10.7662	10.8431	10.8481	10.806	10.4466	10.9854	10.8209	11.1187	11.4224	11.0253	10.7773	10.6687	10.8143	10.6646	9.98729	10.9844	11.1881	10.5074
11717405_a_at	FAM120AOS	coding	7.73972	7.84378	8.0077	7.71627	7.97461	8.12111	8.19854	8.01343	7.87784	7.86507	8.03716	8.0784	7.9976	7.83999	8.28177	7.9606	7.80286	8.00522	8.11507	8.34205	7.97423	7.9904	8.05189	7.88964	8.05622
11717407_a_at	RPP25L	coding	8.84338	9.05934	8.92243	9.11816	9.2617	9.17632	9.29833	8.62299	8.88458	8.53214	8.69461	8.79032	9.02627	8.81344	9.12323	8.86806	8.3209	8.97532	9.01399	9.30108	9.10098	9.22023	8.97365	9.30895	8.77127
11717408_at	SH2B3	coding	5.56238	5.49779	5.83925	5.89316	5.64251	5.22576	5.16716	5.48622	5.63624	5.82797	5.90913	5.99768	5.5989	5.72375	5.42848	5.64668	5.62276	6.05793	5.66779	5.44453	5.6773	5.75886	5.585	5.52207	5.58392
11717410_a_at	ANO6	coding	9.09242	9.16741	8.95069	10.7342	9.39595	9.14999	9.33504	9.68803	9.14027	9.38245	9.32836	9.43839	9.338	9.64478	8.8989	9.11222	9.5028	9.24345	8.80534	8.96383	9.01967	9.09758	9.00128	8.78124	9.16892
11717413_a_at	WIPI1	coding	8.82067	8.51411	8.94705	8.90712	8.36566	9.15948	9.04586	8.61835	8.53695	8.99754	8.00503	8.65632	8.94724	8.51531	8.72067	8.53182	8.7081	8.37559	8.28242	9.06148	8.44304	8.34603	9.10485	8.74729	8.63509
11717414_a_at	MLST8	coding	7.40021	7.4692	7.33517	7.83501	7.30864	7.40271	7.62654	7.42879	6.88623	7.36785	7.60684	7.50478	7.39539	7.64496	7.13646	7.41594	7.35688	7.6793	7.50849	7.39339	7.51278	7.70034	7.53507	7.42907	7.34391
11717416_a_at	RHOU	coding	5.98534	5.83299	5.92333	6.89688	6.55844	6.34276	6.40237	6.65155	6.23609	7.13301	7.0451	7.18978	6.29958	6.13282	5.67937	6.32115	6.37076	6.49875	6.25737	6.41475	6.2507	6.52913	6.36567	6.15093	6.68117
11717418_at	DNAL1	coding	4.62045	4.69521	4.80712	4.55484	4.5846	4.28194	4.4542	4.7488	4.69564	4.45369	4.65084	4.31506	4.63495	4.52401	4.67364	4.64385	4.58788	4.50394	4.7915	4.33249	4.74034	4.65141	4.19497	4.5005	4.85664
11717420_a_at	SLC35A2	coding	8.19778	7.73903	7.8618	6.30449	7.49797	7.98909	7.76451	7.40412	8.0152	7.61989	7.41413	7.44606	7.81529	7.76498	7.79098	7.53635	7.38137	7.53582	7.61606	7.75845	7.80544	7.54535	7.58447	7.85924	7.23569
11717422_s_at	RBM8A	coding	9.01679	9.05931	9.08835	8.65154	8.83368	9.04848	8.9636	8.69753	9.03588	8.8623	8.88959	8.93777	9.05842	9.12435	9.05386	8.84335	8.79123	8.94974	8.74037	8.97136	8.7484	8.79041	8.72045	8.86011	8.93777
11717424_x_at	CHMP3	coding	10.4824	10.4997	10.6842	10.6629	10.4692	10.8392	10.936	10.7724	10.5448	10.5897	10.8818	10.7011	10.5492	10.5634	10.5989	10.5996	10.6246	10.7323	10.7364	10.6103	10.6664	10.3574	10.7906	10.712	10.9021
11717427_a_at	GNB1	coding	10.438	10.5478	10.5967	10.3602	10.3588	10.6678	10.5732	10.7088	10.5457	10.6975	10.7021	10.793	10.542	10.3707	10.694	10.4314	10.5657	10.4811	10.5612	10.6037	10.4198	10.4734	10.6666	10.5086	10.6646
11717429_x_at	PRDX5	coding	10.1547	10.3194	10.2538	10.7203	10.6904	10.9906	10.8938	10.623	10.2696	10.7416	10.5077	10.5116	10.3387	10.1986	10.367	10.312	10.5871	10.5361	10.495	10.6237	10.4376	10.5011	10.7196	10.4355	10.686
11717430_s_at	COX7A1	coding	4.47477	4.24507	4.78785	4.49178	4.21465	4.35022	4.3054	4.37422	4.39033	4.24677	4.47107	4.16337	4.16496	4.18848	4.01314	4.32208	4.27659	4.39412	4.20378	4.28282	4.26384	4.307	4.39734	4.494	4.2935
11717431_a_at	GGT1	coding	10.0275	10.4626	9.88266	10.4611	10.6946	10.3169	10.3523	10.3996	10.4891	10.2513	10.2543	10.5308	10.2623	9.85303	10.0837	10.2777	10.2835	10.3078	10.3898	10.786	10.4355	10.5597	10.3443	10.088	10.3017
11717432_a_at	ECHDC1	coding	10.3315	10.4984	10.2014	10.5627	10.789	10.5997	10.5864	10.27	10.4919	10.597	10.3737	10.2748	10.4315	10.1291	10.1868	10.3271	10.0779	10.319	10.5251	10.6118	10.5253	10.7711	10.3187	10.4256	10.4473
11717435_a_at	CDCA7L	coding	5.28375	6.26299	5.79731	7.02511	5.45626	5.14624	4.91807	6.51262	5.60077	5.72185	6.44981	5.37451	5.58619	5.79783	6.46743	6.08611	5.62188	5.73629	5.22932	5.36289	5.4493	6.07036	5.79891	5.07293	5.67369
11717437_x_at	TOP1	coding	8.62693	8.80795	9.0088	8.37011	8.97792	8.80237	8.45138	8.3424	8.43086	8.51721	8.01591	8.12896	8.68736	8.62116	8.47681	8.72778	8.42861	8.60251	7.9154	8.64073	8.31621	8.77736	8.45494	7.9731	8.45056
11717440_a_at	EPS8	coding	5.4516	6.18053	4.6353	5.16291	6.0883	5.31869	5.02556	5.75036	5.3402	5.64111	4.95758	5.97328	5.31127	5.36418	4.35323	5.26248	5.02691	5.89243	5.97477	5.32448	6.03452	5.96505	5.38233	4.8324	6.01702
11717442_s_at	ARFGAP3	coding	10.0032	9.62228	9.62228	8.86338	9.67179	9.79688	9.67134	9.78247	9.74279	9.82339	9.90535	9.45675	9.66309	9.76906	9.71839	10.0055	9.70236	9.65975	9.89465	9.71957	9.55623	9.65473	9.51556	9.53263	9.50679
11717443_s_at	JAGN1	coding	8.91841	9.33461	8.91069	9.45036	9.69727	9.49262	9.53125	9.22197	9.20213	9.25677	9.21988	9.42951	9.17024	8.82387	9.19618	9.02916	9.11472	9.13726	9.59678	9.44289	9.56853	9.80557	9.2935	9.3657	9.13337
11717444_at	BYSL	coding	5.59535	5.82842	5.05594	5.37523	5.69301	5.5798	5.9591	5.13799	5.16258	4.90889	4.55985	5.27076	5.90731	5.82742	5.75473	5.03458	5.04397	5.35883	5.63564	5.0933	5.61037	5.55582	5.03656	5.35278	5.41915
11717445_a_at	DHPS	coding	8.34858	8.32758	8.0852	8.59164	8.36668	8.05327	8.15777	8.2233	8.32497	8.25894	8.14948	8.11344	8.17484	8.27578	8.19887	8.12952	8.17598	8.31424	8.32018	8.16587	8.42659	8.3259	8.27311	8.16378	8.13574
11717447_s_at	DSTN	coding	10.4383	10.2074	10.1707	10.6206	11.1349	10.4137	10.4262	10.7122	10.5056	10.6311	10.4969	10.4414	10.2256	10.1523	10.0977	10.6843	10.6442	10.2328	10.8719	10.7521	10.5655	10.2791	10.2925	10.2554	10.3839
11717448_a_at	MRPS2	coding	7.06234	7.38439	6.99725	7.49148	7.79838	7.51579	7.76936	7.46963	7.47347	7.18164	7.45118	7.38685	7.51934	7.39416	7.68419	7.30857	7.01571	7.02927	7.68517	7.53398	7.57905	7.85099	7.37884	7.6799	7.22901
11717449_a_at	ASCC2	coding	6.82561	6.69898	6.58509	6.86993	6.7009	6.84329	6.95984	6.27559	6.31494	6.42609	6.43825	6.45441	6.90216	6.87409	6.68894	6.43657	6.39556	6.67744	6.72508	6.72614	6.87251	6.67744	6.6548	6.81688	6.50485
11717450_a_at	NEK7	coding	3.70194	3.94647	4.07341	4.00511	3.88966	3.81747	3.90727	3.82859	4.05659	4.17273	4.17273	4.19494	3.98397	4.17428	4.37679	4.24369	3.91352	4.20806	3.91508	4.08368	3.87039	3.75304	3.5895	3.77991	3.9735
11717453_at	SPOCK2	coding	9.53885	9.84163	9.53563	8.0057	9.9744	9.15508	9.45667	9.77618	9.76787	9.41101	9.58485	9.1492	9.43617	10.0053	10.2477	9.93843	10.0566	9.31245	9.90173	9.3456	9.84632	9.50593	9.10922	9.52972	9.64341
11717456_x_at	NLGN2	coding	7.60173	7.22689	7.24563	7.23171	6.91644	7.2742	7.33528	7.47523	7.11675	7.06397	7.277	7.30139	7.19814	7.00614	7.15178	7.17007	7.24705	7.53542	7.24007	7.24007	7.3402	7.23774	7.31136	7.36227	7.25902
11717459_a_at	MRPL39	coding	7.19232	7.31281	6.93713	6.77197	7.74085	7.42676	7.58717	7.29156	7.24426	7.13514	7.32683	7.00369	7.22337	7.27155	7.20057	7.47479	7.49655	7.12086	7.53808	7.37994	7.70269	7.50235	7.26407	7.40816	7.31067
11717460_a_at	CHPF2	coding	8.92941	8.95514	9.04716	8.87027	8.94047	9.4526	9.33728	9.11196	9.04208	9.0488	9.05816	9.01364	9.14713	9.11993	9.29984	9.02202	9.29782	9.12111	9.20799	9.21905	9.1592	8.96059	9.30829	9.25356	9.07375
11717461_a_at	NSUN2	coding	7.09699	7.7317	7.04094	7.40294	6.99901	6.57674	6.51987	6.76041	7.45623	7.09277	6.95598	7.08759	7.3089	7.5319	7.51709	6.92705	7.56936	7.22908	6.25131	6.7088	6.80804	6.88283	6.41348	6.26038	6.34308
11717464_at	LXN	coding	6.78589	6.61435	6.98707	6.65749	7.12654	7.07271	6.99503	7.09279	6.98426	7.19321	7.16476	6.73596	7.32396	7.16822	7.77036	7.10658	6.95715	7.50669	6.99767	7.35982	7.31934	6.65682	7.03638	6.77118	7.0623
11717466_a_at	NFAT5	coding	5.8465	6.11139	7.00008	6.58386	7.78896	7.74953	7.48232	7.43675	6.78571	7.30186	7.273	6.73742	6.43614	6.5152	7.17267	7.53528	7.10199	6.85766	7.26065	7.5986	7.70675	7.64223	8.10299	7.52582	7.75285
11717467_a_at	TTC38	coding	6.231	6.34057	6.26271	5.83391	7.32643	7.10311	6.85742	6.1811	5.99447	6.18322	5.8384	6.47074	6.47678	6.26264	6.85742	6.38196	6.28647	6.6352	6.97483	6.84479	6.59463	5.92569	6.21833	6.96334	6.39975
11717469_at	SELENOI	coding	4.10576	4.11653	4.04293	3.74824	3.9058	4.0046	4.11653	4.23918	4.33265	4.16583	4.12669	4.28464	3.7335	4.15708	4.01936	3.9598	4.11653	4.15999	3.88313	3.94823	4.13504	4.05353	4.44922	4.06398	4.29174
11717471_at	PRKCA	coding	4.64019	4.72004	4.55896	4.63669	4.98856	4.72004	4.73252	4.77322	4.44507	4.68057	4.85166	4.57731	4.72698	4.57094	4.66015	4.81043	4.72004	4.84284	4.7556	4.85981	5.03131	4.8787	4.93331	4.59968	4.61864
11717473_s_at	IGFBP1	coding	3.41581	3.41342	3.39271	3.38461	3.3052	3.61039	3.45031	3.27705	3.4029	3.34848	3.33351	3.44749	3.47514	3.2607	3.44135	3.38747	3.46556	3.27572	3.405	3.49304	3.20682	3.3253	3.5525	3.37623	3.44342
11717474_a_at	CHGB	coding	4.76591	4.85868	4.86985	5.1034	4.98056	4.84083	4.85868	4.79382	4.83083	4.87644	4.93178	5.02123	4.6568	4.95879	4.85868	4.92446	4.75609	4.71381	4.84836	4.9939	4.97866	4.85173	4.85173	5.03721	4.81808
11717478_at	LAMP2	coding	9.29099	9.64113	9.86311	7.56012	10.0158	9.83392	9.98686	10.0839	9.27703	10.2012	10.189	9.63675	9.8969	9.29887	10.1359	10.3042	10.0448	10.3061	10.0818	9.98365	9.81682	9.39726	10.449	8.75953	9.81305
11717480_a_at	FKBP10	coding	6.18146	6.0541	6.16486	6.00244	5.52005	5.86656	5.88503	5.8992	5.82614	5.70241	6.31029	6.17681	5.89855	5.9846	6.09913	5.78649	6.02835	6.06206	6.1197	5.89825	6.05655	5.87336	6.04993	5.97502	6.104
11717482_at	PDHA1	coding	7.25979	7.75043	7.27936	7.24166	7.77386	7.46758	7.53365	7.41647	7.53678	7.45216	7.62573	7.62047	7.79763	7.47957	7.60168	7.49224	7.60526	7.62031	7.72317	7.6919	7.69052	7.80909	7.49721	7.81028	7.4878
11717485_a_at	MYDGF	coding	7.82666	8.1311	7.78405	8.71322	8.76282	8.48709	8.51191	8.79706	8.28743	8.45177	8.43177	8.67072	8.1718	7.95505	7.8411	8.24136	8.21196	8.36402	8.47012	8.50484	8.51871	8.62924	8.44384	8.42	8.46876
11717486_a_at	HARS2	coding	7.5277	8.07766	7.69261	7.32158	7.18446	7.6436	7.52916	7.12654	8.17535	7.13314	7.22376	6.97884	7.76824	7.94107	8.15073	7.47592	7.68356	7.41353	7.32205	7.34454	7.62177	7.07196	7.17397	7.77312	7.39313
11717487_x_at	CORO1B	coding	6.83729	7.1411	7.36677	7.78483	7.34804	7.39117	7.49013	7.35944	7.37535	7.30911	7.42824	7.46036	7.24088	7.37208	7.41419	7.21694	7.48099	7.39708	7.17968	7.4123	7.15423	7.68	7.41665	7.52122	7.31374
11717490_a_at	TDRD3	coding	6.31602	6.3894	5.79731	6.31004	6.94377	6.12219	6.23056	6.55121	6.58733	6.40367	6.3894	6.16548	6.41119	6.11592	6.32379	6.47986	6.5047	5.94426	6.3894	6.67923	6.77005	6.53877	6.08137	6.06668	6.3894
11717491_a_at	DYNLRB1	coding	9.64201	9.70479	9.5166	11.0946	10.2622	9.80272	9.91417	10.2131	9.79042	9.74199	9.90445	9.90582	9.77516	9.69992	9.6518	9.7679	10.0633	9.81194	9.79619	9.87685	9.82537	9.73237	9.89153	9.47691	9.87766
11717493_a_at	SSNA1	coding	8.4961	8.96804	8.67587	9.10891	9.25433	9.20223	9.13789	9.01544	8.98893	8.94246	9.06726	9.11789	8.87512	8.76944	8.94511	8.86106	8.83402	8.85278	9.05373	9.13623	9.18271	9.00914	9.03237	8.83343	8.96419
11717495_a_at	TMEM129	coding	5.26579	5.60435	5.47309	5.84687	5.54584	5.36378	5.38616	5.57251	5.45009	5.47561	5.74007	5.50741	5.34507	5.47309	5.3964	5.47309	5.36291	5.53431	5.21266	5.28322	5.4364	5.33947	5.48718	5.65749	5.45524
11717496_a_at	IMPA2	coding	10.5687	10.1566	10.2603	9.60379	9.78073	10.8943	10.6546	10.4311	10.4338	10.5059	10.5759	10.2653	10.0405	10.396	10.3116	10.0465	10.3245	10.241	10.0756	9.91135	10.3177	9.80351	10.5688	10.3645	10.5132
11717497_at	SLC25A36	coding	8.67393	8.97087	8.70851	8.91865	9.92869	9.07389	9.26128	9.43117	9.49276	9.59239	9.37712	9.23018	9.11429	9.00549	9.00533	9.56471	9.3699	9.11681	9.83445	9.72143	10.1244	9.78773	9.55838	9.05981	9.70282
11717500_a_at	CTSF	coding	4.80239	4.88344	5.15872	4.70072	5.20655	4.935	4.96343	5.4691	4.72826	4.91182	5.27877	4.58197	4.78079	5.14188	5.07977	4.96742	4.95686	4.6673	5.2243	4.79925	5.41549	4.50747	5.04854	4.97777	5.21536
11717501_a_at	HAGH	coding	8.7031	8.84939	8.91231	8.72019	9.03813	8.86316	8.75345	8.5923	8.76014	8.75349	8.67907	8.59428	8.72471	8.55217	8.49453	8.85633	8.6439	8.69162	8.72683	8.6532	8.94819	8.72019	8.79281	8.65594	8.53654
11717502_a_at	NUB1	coding	6.45456	7.14095	7.04241	6.3141	6.94093	6.96837	6.68293	6.74126	6.9737	7.27809	6.85937	7.91688	6.81987	7.07131	7.13245	6.62869	6.95477	7.36172	6.98081	7.04499	6.65124	7.29739	6.82933	6.83575	7.0147
11717504_a_at	CANT1	coding	9.85962	9.66412	9.94447	7.61084	9.23934	10.2028	10.1033	9.69757	9.65011	9.55722	9.78949	9.45171	9.74624	9.83317	10.0163	9.62698	9.69438	9.55048	9.44697	9.67932	9.57003	9.21171	9.77352	10.2542	9.75764
11717505_a_at	TRAM2	coding	6.50673	6.18898	6.45481	6.43599	6.21099	6.26975	6.33641	6.25713	6.11249	6.30855	6.44675	6.22822	6.17568	6.17703	6.37368	6.23701	6.06888	6.40079	6.18205	6.22753	6.00795	6.0538	6.22753	6.20774	6.15351
11717508_at	IRF4	coding	7.81622	7.73576	7.58054	7.75733	7.30209	6.50419	6.9257	8.34943	7.38978	6.86466	7.39437	6.74606	7.75945	7.67616	7.75467	7.55795	7.16198	6.96456	6.90995	6.66147	7.1568	7.31433	6.81672	7.17995	7.14093
11717510_a_at	EXOSC10	coding	8.18489	8.57724	7.93873	8.62546	8.62762	7.89528	8.10187	8.00382	8.22272	7.96369	8.06865	8.08063	8.34597	8.28658	8.27923	8.15975	8.24832	8.12709	8.44294	8.11045	8.68883	8.45734	8.12726	8.22762	8.17845
11717511_a_at	UTP4	coding	7.18142	7.77646	7.21302	7.75811	7.96115	7.4933	7.57276	7.57416	7.5119	7.64627	7.64722	7.75177	7.50166	7.57954	7.60832	7.55286	7.65968	7.50256	7.97192	7.52022	7.77924	7.87439	7.47649	7.42148	7.81032
11717512_a_at	2019-09-08	coding	6.10594	6.09289	5.99032	6.22978	6.30118	6.04796	6.23462	6.15662	6.1468	6.11435	5.78849	6.64277	6.15503	6.11356	6.19027	6.30455	6.24914	6.07679	6.32281	6.42821	6.26127	6.21438	6.2085	6.24914	6.15114
11717514_a_at	ANXA1	coding	11.7405	11.7349	11.581	12.4708	12.5683	11.9266	12.0374	12.0012	12.0174	12.0675	12.0047	12.1562	12.2364	11.8676	11.7589	12.3201	11.9795	11.977	12.1515	12.3098	12.1599	12.0054	12.0374	11.7767	12.1346
11717515_a_at	HSD17B10	coding	8.84911	9.30843	9.13397	9.84891	9.82447	9.32689	9.39063	9.36833	8.99099	9.32809	9.32222	9.60091	9.20993	8.80002	8.85497	9.08633	9.12922	9.06604	9.35957	9.43334	9.23264	9.6528	9.26827	9.22196	9.28218
11717516_s_at	EFHD1	coding	4.17062	4.29672	4.08289	4.20491	4.28149	4.34934	4.75608	4.7829	4.28149	4.3629	4.8505	3.9966	4.17687	4.0943	4.06612	4.24321	4.34108	4.07328	4.58188	4.05758	4.68775	4.43313	4.45125	4.41714	4.35669
11717517_s_at	REXO2	coding	8.26068	8.63524	8.38424	8.61111	9.09968	8.33811	8.46091	8.83908	8.76538	8.42077	8.37601	8.24597	8.32505	8.38096	8.50674	8.47165	8.65511	8.1494	8.81787	8.56334	8.87019	8.67479	8.47025	8.5143	8.31672
11717518_a_at	OCIAD1	coding	10.7712	10.9527	10.6419	10.9174	11.2007	10.8159	10.8712	11.0998	11.0407	10.8889	11.0952	10.9267	10.88	10.7998	10.8774	10.9179	10.9561	10.7919	11.1174	11.0548	11.2449	11.0626	10.9633	10.9048	11.0228
11717519_a_at	PDXDC1	coding	8.4318	8.84466	8.40549	8.57645	8.67051	8.32223	8.1714	8.47269	8.63253	8.29566	8.37262	8.44257	8.75658	8.59624	8.49831	8.45397	8.50241	8.59186	8.42559	8.42106	8.76597	8.62499	8.35343	8.06861	8.39194
11717521_x_at	PTTG1	coding	7.17738	7.13758	6.75454	6.64291	7.58531	7.08365	7.05381	8.1134	7.05381	7.13932	6.63963	7.40017	7.09193	7.01201	7.15487	7.0366	7.09945	6.97178	7.29044	7.52965	7.13702	7.5892	7.47279	7.29234	6.83719
11717522_at	TMEM50B	coding	7.88371	7.88048	7.58191	6.6447	8.43808	7.70608	8.00722	7.88261	7.88371	7.98353	7.97591	8.1115	8.11081	7.77135	7.86072	8.09113	7.93422	7.78311	8.1159	8.14434	8.03117	7.94844	7.68588	8.17899	7.97439
11717524_s_at	RDX	coding	5.03978	4.85462	5.06631	5.26781	4.79604	4.61279	4.89113	4.86173	4.92695	4.8061	4.91536	5.28724	5.48982	4.98845	4.87214	4.78192	5.02022	5.10144	4.72774	4.83549	4.726	5.07444	5.02035	4.66595	4.91367
11717528_a_at	SLC25A20	coding	8.78957	8.81031	8.50894	8.23592	9.24854	9.16989	8.01888	8.42468	8.59331	8.75403	7.92602	8.77144	8.45883	8.42893	8.5686	8.72284	7.95645	7.74997	8.04994	8.42623	8.30817	8.51376	8.45767	8.03438	8.16288
11717530_a_at	UBA2	coding	8.71677	8.88618	8.45174	8.36066	9.59324	8.73623	8.92189	9.09382	8.87968	9.24656	9.19997	8.90314	8.72788	8.58919	8.66508	9.00161	8.75808	8.62624	9.35956	9.13621	9.16527	9.23796	8.8275	8.82785	8.89819
11717532_at	MAN2A2	coding	9.18891	9.16396	9.60259	8.47084	8.42119	9.23959	9.00757	9.36193	9.62027	9.18649	9.39402	8.94915	9.28326	9.62466	9.59235	9.24525	9.22676	9.3922	9.17676	9.32646	9.35376	8.55128	9.42128	9.15937	9.23174
11717534_a_at	TMEM259	coding	5.79008	5.57704	5.68738	5.72722	5.4818	5.80424	5.66537	5.73475	5.78817	5.55645	5.75269	5.56063	5.41866	5.37133	5.61876	5.6597	5.66563	5.64112	5.50235	5.60352	5.53153	5.50496	5.8634	5.79596	5.53722
11717537_a_at	VEGFB	coding	8.1166	8.76107	8.02391	8.984	9.11357	8.31664	8.65285	8.80898	8.41994	8.59486	8.69922	8.22256	8.02446	8.46904	8.83883	8.70032	8.6064	8.19404	9.0775	8.42518	8.92117	8.84887	8.64044	8.59618	8.58125
11717538_a_at	RYBP	coding	9.81429	9.50067	10.0489	9.50413	9.29514	10.1848	10.3788	9.76622	9.7962	10.0903	10.0848	9.70548	9.85558	10.1228	10.1373	10.5632	9.89248	10.1372	9.72392	10.1331	9.64329	9.57815	9.93515	10.4574	10.1218
11717541_s_at	WRNIP1	coding	9.34051	9.21799	8.91114	10.0521	9.64896	9.24046	9.31756	9.27499	9.2735	9.18703	9.12697	9.03631	9.28848	9.32037	9.21711	9.084	9.27262	9.10209	9.29374	9.18654	9.36077	9.32783	9.22259	9.11489	9.04606
11717542_a_at	NFKB1	coding	10.5563	10.5186	10.522	10.2175	10.1219	10.5164	10.2872	10.0888	10.2042	10.2159	10.0768	10.1478	10.5964	10.4307	10.5791	10.2357	10.5243	10.4463	10.3005	10.088	10.2004	10.3117	9.9844	10.294	10.1182
11717543_x_at	MAPK3	coding	8.62192	8.01954	8.7408	8.2994	8.43594	8.90781	8.77562	8.67389	8.57007	8.51208	8.63441	8.58141	8.31795	8.26895	8.63377	8.74097	8.61756	8.64848	8.75032	8.60381	8.66769	8.41539	8.87267	8.64609	8.64348
11717544_a_at	POLR2A	coding	9.3421	9.07888	9.10064	7.71335	8.50483	8.6789	8.82419	8.74692	8.9398	8.59544	8.85386	8.59563	9.07204	9.30777	9.09282	8.85511	8.93853	8.93843	8.85787	8.56837	8.64496	8.58105	8.78708	9.03863	8.70984
11717545_a_at	MRPS5	coding	8.48897	8.9127	8.511	8.98842	9.07792	8.63318	8.54716	8.66169	8.69783	8.47837	8.52522	8.60689	8.71133	8.60272	8.64812	8.54849	8.64508	8.49562	8.93144	8.84936	8.92377	8.93468	8.62167	8.61569	8.55568
11717546_s_at	MPRIP	coding	9.46306	9.7634	9.24666	9.8019	9.94372	9.29719	9.54614	9.89645	9.69864	9.45693	9.70911	9.47351	9.63017	9.56571	9.81126	9.7902	9.90465	9.32898	9.99729	9.44507	10.0772	9.64062	9.60456	9.6835	9.52813
11717547_a_at	INTS12	coding	7.85549	8.28355	7.92964	7.70597	8.5663	8.35088	8.05135	8.35809	8.32253	8.3591	8.36745	8.48326	8.25665	8.04951	8.23976	8.17998	8.40013	8.34418	8.67058	8.55131	8.37818	8.35563	8.27263	8.14779	8.34654
[truncated: 16,735 more rows]

## Sheet: Supplementary Table 3
Supplementary Table 3. A list of significant differentially expressed RNAs.
Symbol	ID	Type	logFC	Pvalue	FDR
[truncated: 338 more rows]

## Sheet: Supplementary Table 4
Supplementary Table 4. The distribution of significant differentially expressed RNAs in each module.
[truncated: 334 more rows]

[truncated: 2 more sheets: Supplementary Table 5, Supplementary Table 6]
